# Supplementary material for: A novel TOX3-WDR5-ABCG2 signaling axis regulates the progression of colorectal cancer by accelerating stem-like traits and chemoresistance
Source: PLoS Biol. 2023 Sep 14;21(9):e3002256. doi: 10.1371/journal.pbio.3002256 (PMC10501593; doi:10.1371/journal.pbio.3002256)
Supplement: S1 Data — (XLSX) [file pbio.3002256.s010.xlsx]

## Sheet: Fig.1
Fig. 1 B
	ABCG2			BC				AC
	recurrent	metastatic		Area	IOD			Area	IOD
	0	1		3764	392002	104.145		3290	493020	149.854
	0	1		3329	335667	100.831		3498	552022	157.811
	0	1		4308	357068	82.8849		3290	492262	149.624
	1	0		4432	695720	156.977		3896	332072	85.2341
	0	1		4836	335720	69.421		3408	553284	162.349
	1	1		5032	792042	157.401		4201	593168	141.197
	1	1		5561	832012	149.616		4120	620258	150.548
	1	1		4498	656732	146.005		4278	695456	162.566
	1	1		3847	576502	149.858		4429	693764	156.641
	0	1		3409	310020	90.9416		4298	653062	151.946
	0	1		3349	337532	100.786		3908	621568	159.05
	0	1		3948	330075	83.6056		3628	632642	174.378
	1	1		3368	525246	155.952		3092	595280	192.523
	0	1		3309	370522	111.974		3102	522802	168.537
	0	1		2938	332756	113.259		3429	528674	154.177
	0	1		3068	335207	109.259		3548	685246	193.136
	0	1		3862	376212	97.4138		3210	570510	177.729
	0	1		3628	334064	92.0794		4022	632216	157.189
	0	1		3376	354320	104.953		4328	635207	146.767
	0	1		3978	345706	86.9045		4698	676212	143.936
	1	1		4438	697022	157.058		4560	694064	152.207
	0	1		4029	457053	113.441		4678	654320	139.872
	0	1		4560	553002	121.272		4822	595706	123.539
	1	1		6598	920206	139.467		3820	567010	148.432
	0	1		3840	253072	65.9042		3798	557053	146.67
	0	1		3398	353206	103.945		3928	598002	152.241
	0	1		3285	353232	107.529		3210	520206	162.058
	1	1		4583	620262	135.34		3320	538072	162.07
	0	1		4568	385370	84.363		3468	453206	130.682
	1	1		6048	897644	148.42		3920	638232	162.814
					Mean	114.7			Mean	153.859
					SD	28.1864			SD	19.8908
				BM				AM
	0	1		5830	303062	51.9832		4829	680262	140.87
	0	1		3298	322084	97.6604		4628	675370	145.931
	0	1		3464	232762	67.1946		4310	657644	152.586
	0	1		3845	254325	66.1443		4129	673062	163.008
	0	1		3928	245725	62.5573		4312	630084	146.123
	1	1		3609	607032	168.2		2910	592762	203.698
	0	1		4859	257226	52.9381		3829	564325	147.382
	0	1		4439	253022	56.9998		3098	505725	163.242
	1	1		4029	620224	153.94		4210	787032	186.943
	1	1		4560	653022	143.207		4622	657106	142.169
	1	1		4485	653237	145.649		4582	653010	142.516
	1	1		4685	725370	154.828		3278	550104	167.817
	1	1		3940	737644	187.219		3189	553010	173.412
	0	1		4685	453020	96.6958		3456	563237	162.974
	0	1		4830	302022	62.5304		2899	405370	139.831
	0	1		4320	432262	100.061		2986	487644	163.31
	0	1		4439	432072	97.3354		2966	453020	152.738
	0	1		4689	253284	54.0166		2868	436462	152.183
	0	1		4602	553168	120.202		4120	655264	159.045
	1	0		4678	520258	111.214		4386	414820	94.5782
					Mean	102.529			Mean	155.018
					SD	42.5575			SD	32.9168
Fig. 1 F
		LOVO			HCT116
		nc	si1	si2	nc	si1	si2
	1-+360	0.916603	1.02199	0.932423	1.12402	0.983994	1.08239
		1.0834	0.987633	1.02329	0.875976	0.929253	0.928014
	Mean	1	1.00481	0.977856	1	0.956624	1.0052
	SD	0.117941	0.0242908	0.0642514	0.175397	0.038708	0.109163
	-141-+360	1.01162	0.910791	1.06348	0.908299	0.864771	0.9704
		0.988381	0.983607	0.948013	1.0917	0.833532	0.906304
	Mean	1	0.947199	1.00574	1	0.849152	0.938352
	SD	0.0164313	0.0514884	0.0816447	0.129684	0.0220888	0.0453228
	-261-+360	1.0053	0.602212	0.294615	0.941269	0.197764	0.12137
		0.994699	0.473733	0.321579	1.05873	0.243951	0.0986459
	Mean	1	0.537973	0.308097	1	0.220858	0.110008
	SD	0.00749641	0.0908484	0.0190669	0.083058	0.0326591	0.0160687
	-381-+360	0.968201	0.816234	0.690773	0.981058	0.892388	0.837343
		1.0318	0.683795	0.74434	1.01894	0.990872	0.819988
	Mean	1	0.750015	0.717556	1	0.94163	0.828666
	SD	0.0449699	0.0936481	0.0378775	0.0267887	0.0696384	0.0122713
	-501-+360	1.0002	0.117428	0.12886	0.905438	0.562068	0.479984
		0.999798	0.213789	0.123144	1.09456	0.537622	0.587754
	Mean	1	0.165608	0.126002	1	0.549845	0.533869
	SD	0.000285095	0.0681377	0.00404197	0.133731	0.017286	0.0762054
Fig. 1 G
		Attached				Spheroids
		DLD1	LOVO	RKO	HCT116	RKO	LOVO	HCT116
	TOX3	121768	124792	125266	127307	170923	182461	200501
		122888	124782	125468	127653	170985	182643	200842
		122088	125671	125666	126547	170333	182393	209739
	Input	13124	13044	13352	13602	13323	13082	13855
	TOX3/Input	9.27827	9.567	9.38182	9.35943	12.8292	13.9475	14.4714
		9.36361	9.56624	9.39694	9.38487	12.8338	13.9614	14.496
		9.30265	9.63439	9.41177	9.30356	12.7849	13.9423	15.1381
	Mean	9.31484	9.58921	9.39684	9.34929	12.816	13.9504	14.7018
	SD	0.0439567	0.0391293	0.0149793	0.0415944	0.0270113	0.00988071	0.378051

## Sheet: Fig.2
Fig. 2 C
	S LOVO	GFP+NC	GFP+Sh-ABCG2	OE-TOX3+NC	OE-TOX3+Sh-ABCG2
		98	53	150	76
		94	53	148	73
		93	55	149	77
	Normalization	1.03158	0.557895	1.57895	0.8
		0.989474	0.557895	1.55789	0.768421
		0.978947	0.578947	1.56842	0.810526
	Mean	1	0.564912	1.56842	0.792982
	SD	0.02785	0.0121547	0.0105263	0.0219123
	S HCT116	Scr+GFP	Scr+OE-ABCG2	Sh-TOX3+GFP	OE-TOX3+NC
		50	139	43	74
		54	139	44	72
		53	137	42	77
	Normalization	0.955414	2.65605	0.821656	1.41401
		1.03185	2.65605	0.840764	1.3758
		1.01274	2.61783	0.802548	1.47134
	Mean	1	2.64331	0.821656	1.42038
	SD	0.0397771	0.0220643	0.0191083	0.0480881
Fig. 2 D
	S LOVO	GFP+Scr	OE-TOX3+Scr	GFP+Sh-ABCG2	OE-TOX3+Sh-ABCG2
		15	8	23	16
		16	7	25	18
		18	9	22	15
	Normalization	0.918367	0.489796	1.40816	0.979592
		0.979592	0.428571	1.53061	1.10204
		1.10204	0.55102	1.34694	0.918367
	Mean	1	0.489796	1.42857	1
	SD	0.093522	0.0612245	0.093522	0.093522
	S HCT116	GFP+Scr	OE-ABCG2+Scr	GFP+Sh-TOX3	OE-ABCG2+Sh-TOX3
		20	13	50	23
		22	15	57	21
		21	15	56	29
	Normalization	0.952381	0.619048	2.38095	1.09524
		1.04762	0.714286	2.71429	1
		1	0.714286	2.66667	1.38095
	Mean	1	0.68254	2.5873	1.15873
	SD	0.047619	0.0549857	0.180283	0.198254
Fig. 2 G
		Scr+GFP	Sh-TOX3+GFP	Scr+OE-ABCG2	Sh-TOX3+OE-ABCG2
	Day 15	36.7775	28.9592	23.952	45.6703
		23.7917	47.8137	42.7691	35.5278
		44.0363	33.579	23.9769	37.2438
		38.897	44.0606	35.1176	41.8229
		25.142	25.8812	48.5017	30.183
	Mean	33.7289	36.0587	34.8634	38.0896
	SD	8.8703	9.51766	11.0243	5.94133
	Day 17	138.578	69.5775	393.624	109.748
		118.068	49.777	179.253	169.016
		113.365	37.4589	212.615	119.306
		150.619	31.8392	219.113	80.5389
		67.7659	34.8606	160.983	171.976
	Mean	117.679	44.7027	233.118	130.117
	SD	31.7487	15.4864	92.8486	39.5445
	Day 19	442.43	95.8259	760.822	364.903
		701.856	123.212	491.687	206.217
		334.156	83.4748	728.185	231.43
		470.534	49.2373	677.401	262.768
		388.054	91.3245	465.788	361.231
	Mean	467.406	88.615	624.777	285.31
	SD	141.114	26.6146	136.895	73.7665
	Day 21	817.45	147.203	1271.44	585.722
		926.8	252.494	1105.42	656.815
		790.129	119.998	1043.92	433.684
		765.075	312.481	1088.6	591.763
		708.067	204.188	1199.4	634.358
	Mean	801.504	207.273	1141.76	580.469
	SD	80.8399	78.0199	92.0027	87.2263
	Day 23	1289.99	341.743	1973.12	1139.13
		987.441	267.92	2076.68	1076.72
		1154.6	143.485	1436.62	908.813
		1239.35	278.664	1499.43	606.871
		1538.1	262.126	1136.04	945.355
	Mean	1241.89	258.788	1624.38	935.378
	SD	201.509	71.878	392.281	206.285
	Scr+GFP	Sh-TOX3+GFP	Scr+OE-ABCG2	Sh-TOX3+OE-ABCG2
	1289.99	341.743	1973.12	1139.13
	987.441	267.92	2076.68	1076.72
	1154.6	143.485	1436.62	908.813
	1239.35	278.664	1499.43	606.871
	1538.1	262.126	1136.04	945.355
	Mean	258.788	1624.38	935.378
	SD	71.878	392.281	206.285
Fig. 2 H
	Scr+GFP	Sh-TOX3+GFP	Scr+OE-ABCG2	Sh-TOX3+OE-ABCG2
	29	16	45	23
	30	18	46	27
	26	15	48	24
Normalization	5.35055	2.95203	8.30258	4.24354
	5.53506	3.32103	8.48708	4.98155
	4.79705	2.76753	8.85609	4.42804
Mean	5.22755	3.01353	8.54859	4.55105
SD	0.384071	0.281831	0.281831	0.384071

## Sheet: Fig.3
Fig. 3 A
	LOVO OXA
	concentration	NC					Mean	SD	Si-TOX3-1					Mean	SD	Si-TOX3-2					Mean	SD	GFP					Mean	SD	OE-TOX3					Mean	SD
	0	0.961	0.989	0.959	0.955	0.947	0.9622	0.0159123	0.709	0.637	0.691	0.631	0.74	0.6816	0.046902	0.77	0.766	0.849	0.737	0.715	0.7674	0.050836	0.714	0.735	0.707	0.784	0.713	0.7306	0.0316749	0.74	0.627	0.628	0.678	0.646	0.6638	0.0473308
	12.5	0.825	0.856	0.833	0.837	0.807	0.8316	0.017855	0.412	0.453	0.445	0.345	0.403	0.4116	0.0428346	0.7	0.55	0.513	0.538	0.539	0.568	0.0750233	0.682	0.675	0.674	0.732	0.606	0.6738	0.0448687	0.903	0.618	0.564	0.557	0.572	0.6428	0.147396
	25	0.754	0.794	0.819	0.769	0.766	0.7804	0.026025	0.435	0.541	0.367	0.196	0.301	0.368	0.130855	0.573	0.382	0.355	0.446	0.275	0.4062	0.11161	0.496	0.512	0.578	0.518	0.498	0.5204	0.0335082	1.061	0.515	0.564	0.487	0.536	0.6326	0.24114
	50	0.64	0.63	0.58	0.636	0.636	0.6244	0.0250759	0.303	0.359	0.387	0.317	0.296	0.3324	0.0390999	0.441	0.35	0.295	0.314	0.264	0.3328	0.0680419	0.407	0.481	0.408	0.426	0.451	0.4346	0.0314849	0.668	0.451	0.407	0.498	0.424	0.4896	0.105491
	100	0.554	0.404	0.498	0.466	0.569	0.4982	0.0671506	0.193	0.368	0.273	0.14	0.129	0.2206	0.100151	0.271	0.265	0.277	0.285	0.259	0.2714	0.010139	0.368	0.365	0.344	0.432	0.378	0.3774	0.0329363	1.042	0.377	0.421	0.428	0.403	0.5342	0.284552
	200	0.303	0.269	0.259	0.251	0.247	0.2658	0.0224321	0.171	0.205	0.175	0.165	0.343	0.2118	0.074948	0.187	0.16	0.143	0.168	0.205	0.1726	0.0240479	0.246	0.25	0.203	0.235	0.252	0.2372	0.0202163	0.689	0.301	0.231	0.246	0.269	0.3472	0.192886
	Normalization	0.998753	1.02785	0.996674	0.992517	0.984203	1	0.0165374	1.0402	0.934566	1.01379	0.925763	1.08568	1	0.0688117	1.00339	0.998176	1.10633	0.960386	0.931717	1	0.0662445	0.977279	1.00602	0.967698	1.07309	0.97591	1	0.0433547	1.11479	0.944562	0.946068	1.02139	0.973185	1	0.0713027
		0.85741	0.889628	0.865724	0.869882	0.838703	0.864269	0.0185564	0.60446	0.664613	0.652876	0.506162	0.591256	0.603873	0.0628441	0.912171	0.716706	0.668491	0.701069	0.702372	0.740162	0.097763	0.933479	0.923898	0.922529	1.00192	0.829455	0.922256	0.0614135	1.36035	0.931003	0.849654	0.839108	0.861705	0.968364	0.222049
		0.783621	0.825192	0.851174	0.79921	0.796092	0.811058	0.0270474	0.638204	0.793721	0.538439	0.287559	0.441608	0.539906	0.191982	0.746677	0.497785	0.462601	0.581183	0.358353	0.52932	0.145439	0.678894	0.700794	0.791131	0.709006	0.681632	0.712291	0.045864	1.59837	0.775836	0.849654	0.733655	0.807472	0.952998	0.363271
		0.665142	0.65475	0.602785	0.660985	0.660985	0.64893	0.026061	0.444542	0.526702	0.567782	0.465082	0.434272	0.487676	0.0573648	0.574668	0.456085	0.384415	0.409174	0.344019	0.433672	0.0886655	0.557076	0.658363	0.558445	0.583082	0.617301	0.594854	0.0430946	1.00633	0.679422	0.613136	0.750226	0.638747	0.737572	0.158919
		0.575764	0.419871	0.517564	0.484307	0.591353	0.517772	0.0697886	0.283157	0.539906	0.400528	0.205399	0.189261	0.32365	0.146936	0.35314	0.345322	0.360959	0.371384	0.337503	0.353662	0.0132122	0.503696	0.499589	0.470846	0.591295	0.517383	0.516562	0.0450812	1.56975	0.567942	0.634227	0.644773	0.607111	0.80476	0.428671
		0.314903	0.279568	0.269175	0.260861	0.256703	0.276242	0.0233134	0.25088	0.300763	0.256749	0.242077	0.503228	0.310739	0.109959	0.24368	0.208496	0.186343	0.218921	0.267136	0.224915	0.0313368	0.33671	0.342185	0.277854	0.321653	0.344922	0.324665	0.0276709	1.03796	0.45345	0.347996	0.370594	0.405243	0.523049	0.290579
	Mean
	SD
	LOVO Iro
	concentration	NC					Mean	SD	Si-TOX3-1					Mean	SD	Si-TOX3-2					Mean	SD	GFP					Mean	SD	OE-TOX3					Mean	SD
	0	0.991	0.976	1.104	0.913	1.108	1.0184	0.0851663	1.206	1.31	1.218	1.192	1.285	1.2422	0.0520692	1.219	1.259	1.249	1.176	1.186	1.2178	0.036847	0.973	0.872	0.936	0.804	0.901	0.8972	0.0643949	0.93	0.877	0.802	0.803	0.821	0.8466	0.0557342
	1.0625	0.693	0.653	0.752	0.766	0.652	0.7032	0.0537838	1.055	0.843	0.875	0.823	0.812	0.8816	0.0998489	0.786	0.702	0.715	0.734	0.796	0.7466	0.0422469	0.75	0.784	0.778	0.79	0.762	0.7728	0.0164682	0.628	0.636	0.73	0.653	0.697	0.6688	0.0433901
	3.125	0.528	0.587	0.537	0.548	0.597	0.5594	0.0307945	1.022	0.599	0.538	0.563	0.547	0.6538	0.207144	0.524	0.534	0.55	0.535	0.536	0.5358	0.0092844	0.59	0.52	0.589	0.552	0.554	0.561	0.0293087	0.546	0.586	0.601	0.563	0.649	0.589	0.0396169
	6.25	0.415	0.392	0.39	0.43	0.431	0.4116	0.019857	0.484	0.485	0.495	0.483	0.542	0.4978	0.0251734	0.458	0.49	0.435	0.469	0.495	0.4694	0.0244602	0.474	0.421	0.458	0.409	0.398	0.432	0.0325807	0.47	0.393	0.453	0.483	0.431	0.446	0.0354542
	12.5	0.294	0.301	0.305	0.341	0.292	0.3066	0.0199324	0.304	0.2	0.298	0.388	0.336	0.3052	0.0687837	0.314	0.313	0.342	0.319	0.356	0.3288	0.0192276	0.278	0.304	0.309	0.227	0.223	0.2682	0.0411789	0.36	0.328	0.353	0.359	0.365	0.353	0.0146116
	25	0.159	0.178	0.202	0.134	0.209	0.1764	0.0309079	0.102	0.147	0.171	0.181	0.187	0.1576	0.0346237	0.202	0.206	0.265	0.191	0.175	0.2078	0.034157	0.169	0.141	0.202	0.152	0.152	0.1632	0.0238893	0.268	0.302	0.297	0.302	0.31	0.2958	0.0162234
	Normalization	0.973095	0.958366	1.08405	0.896504	1.08798	1	0.0836276	1.18421	1.28633	1.19599	1.17046	1.26178	1.21976	0.0511284	1.19698	1.23625	1.22643	1.15475	1.16457	1.1958	0.0361812	0.95542	0.856245	0.919089	0.789474	0.884721	0.88099	0.0632314	0.913197	0.861155	0.78751	0.788492	0.806167	0.831304	0.0547272
		0.680479	0.641202	0.738413	0.75216	0.64022	0.690495	0.0528121	1.03594	0.827769	0.859191	0.80813	0.797329	0.865672	0.0980449	0.771799	0.689317	0.702082	0.720738	0.781618	0.733111	0.0414836	0.736449	0.769835	0.763943	0.775727	0.748233	0.758837	0.0161706	0.616654	0.624509	0.716811	0.641202	0.684407	0.656716	0.0426061
		0.51846	0.576394	0.527298	0.538099	0.586214	0.549293	0.0302381	1.00353	0.588178	0.52828	0.552828	0.537117	0.641987	0.203402	0.514533	0.524352	0.540063	0.525334	0.526316	0.526119	0.00911665	0.57934	0.510605	0.578358	0.542027	0.543991	0.550864	0.0287792	0.536135	0.575412	0.590141	0.552828	0.637274	0.578358	0.0389011
		0.407502	0.384918	0.382954	0.422231	0.423213	0.404163	0.0194982	0.475255	0.476237	0.486057	0.474273	0.532207	0.488806	0.0247186	0.449725	0.481147	0.427141	0.460526	0.486057	0.460919	0.0240182	0.465436	0.413394	0.449725	0.40161	0.390809	0.424195	0.031992	0.461508	0.385899	0.444815	0.474273	0.423213	0.437942	0.0348136
		0.288688	0.295562	0.299489	0.334839	0.286724	0.30106	0.0195723	0.298507	0.196386	0.292616	0.38099	0.329929	0.299686	0.067541	0.308327	0.307345	0.335821	0.313236	0.349568	0.322859	0.0188802	0.272977	0.298507	0.303417	0.222899	0.218971	0.263354	0.0404349	0.353496	0.322074	0.346622	0.352514	0.358405	0.346622	0.0143476
		0.156127	0.174784	0.19835	0.131579	0.205224	0.173213	0.0303495	0.100157	0.144344	0.16791	0.17773	0.183621	0.154753	0.0339981	0.19835	0.202278	0.260212	0.187549	0.171838	0.204046	0.0335399	0.165947	0.138452	0.19835	0.149254	0.149254	0.160251	0.0234577	0.263158	0.296544	0.291634	0.296544	0.304399	0.290456	0.0159303
	LOVO Reg
	concentration	NC					Mean	SD	Si-TOX3-1					Mean	SD	Si-TOX3-2					Mean	SD	GFP					Mean	SD	OE-TOX3					Mean	SD
	0	1.087	1.037	1.035	0.992	1.022	1.0346	0.03437	0.694	0.713	0.703	0.752	0.693	0.711	0.0243002	0.973	0.895	0.95	0.98	0.932	0.946	0.034271	0.949	1.054	0.992	0.993	0.996	0.9968	0.0373992	0.782	0.746	0.726	0.772	0.531	0.7114	0.103212
	3.125	0.877	0.902	0.856	0.836	0.849	0.864	0.0259133	0.604	0.575	0.566	0.487	0.606	0.5676	0.048356	0.702	0.716	0.798	0.695	0.67	0.7162	0.0486744	0.846	0.809	0.801	0.901	0.876	0.8466	0.0427703	0.678	0.84	0.611	0.665	0.64	0.6868	0.0893851
	6.25	0.706	0.756	0.675	0.646	0.738	0.7042	0.0449132	0.47	0.426	0.49	0.436	0.47	0.4584	0.0265481	0.561	0.526	0.544	0.506	0.492	0.5258	0.0278604	0.697	0.708	0.701	0.693	0.68	0.6958	0.0104259	0.558	0.486	0.518	0.566	0.2	0.4656	0.151924
	12.5	0.615	0.573	0.597	0.589	0.642	0.6032	0.0264424	0.364	0.349	0.325	0.322	0.381	0.3482	0.0252527	0.415	0.389	0.404	0.462	0.427	0.4194	0.0276279	0.503	0.488	0.514	0.499	0.506	0.502	0.00956556	0.473	0.493	0.508	0.581	0.505	0.512	0.0409512
	25	0.581	0.524	0.425	0.56	0.412	0.5004	0.0776292	0.211	0.27	0.286	0.255	0.37	0.2784	0.0583292	0.363	0.342	0.359	0.312	0.329	0.341	0.0211778	0.383	0.348	0.402	0.428	0.311	0.3744	0.0458944	0.429	0.399	0.392	0.48	0.413	0.4226	0.0350756
	50	0.367	0.405	0.362	0.371	0.378	0.3766	0.0169204	0.228	0.153	0.172	0.193	0.165	0.1822	0.0294398	0.306	0.252	0.278	0.268	0.306	0.282	0.0237908	0.271	0.261	0.26	0.285	0.326	0.2806	0.0273002	0.263	0.257	0.256	0.214	0.295	0.257	0.0288531
	Normalization	1.05065	1.00232	1.00039	0.958825	0.987821	1	0.0332206	0.670791	0.689155	0.67949	0.726851	0.669824	0.687222	0.0234875	0.94046	0.865069	0.918229	0.947226	0.900831	0.914363	0.0331249	0.917263	1.01875	0.958825	0.959791	0.962691	0.963464	0.0361485	0.755848	0.721052	0.70172	0.746182	0.513242	0.687609	0.0997607
		0.847671	0.871835	0.827373	0.808042	0.820607	0.835105	0.0250467	0.583801	0.55577	0.547071	0.470713	0.585734	0.548618	0.0467388	0.678523	0.692055	0.771313	0.671757	0.647593	0.692248	0.0470466	0.817707	0.781945	0.774212	0.870868	0.846704	0.818287	0.04134	0.655326	0.811908	0.590566	0.64276	0.618597	0.663831	0.0863958
		0.682389	0.730717	0.652426	0.624396	0.713319	0.68065	0.0434112	0.454282	0.411753	0.473613	0.421419	0.454282	0.44307	0.0256602	0.542239	0.508409	0.525807	0.489078	0.475546	0.508216	0.0269286	0.67369	0.684322	0.677557	0.669824	0.657259	0.67253	0.0100773	0.539339	0.469747	0.500677	0.547071	0.193311	0.450029	0.146843
		0.594433	0.553837	0.577035	0.569302	0.62053	0.583027	0.0255581	0.351827	0.337328	0.314131	0.311231	0.368258	0.336555	0.0244082	0.401121	0.375991	0.390489	0.446549	0.41272	0.405374	0.0267039	0.486178	0.47168	0.49681	0.482312	0.489078	0.485212	0.00924566	0.457182	0.476513	0.491011	0.56157	0.488111	0.494877	0.0395817
		0.56157	0.506476	0.410787	0.541272	0.398222	0.483665	0.0750331	0.203944	0.26097	0.276435	0.246472	0.357626	0.26909	0.0563785	0.35086	0.330563	0.346994	0.301566	0.317997	0.329596	0.0204696	0.370191	0.336362	0.388556	0.413686	0.300599	0.361879	0.0443596	0.414653	0.385656	0.37889	0.463947	0.399188	0.408467	0.0339026
		0.354726	0.391456	0.349894	0.358593	0.365359	0.364005	0.0163545	0.220375	0.147883	0.166248	0.186546	0.159482	0.176107	0.0284552	0.295766	0.243572	0.268703	0.259037	0.295766	0.272569	0.0229951	0.261937	0.252271	0.251305	0.275469	0.315098	0.271216	0.0263872	0.254205	0.248405	0.247439	0.206843	0.285134	0.248405	0.0278881
	HCT116 OXA
	concentration	NC					Mean	SD	Si-TOX3-1					Mean	SD	Si-TOX3-2					Mean	SD	GFP					Mean	SD	OE-TOX3					Mean	SD
	0	0.757	0.719	0.728	0.777	0.812	0.7586	0.0377399	1.389	1.475	1.45	1.483	1.445	1.4484	0.0369026	1.123	1.225	1.34	1.385	1.321	1.2788	0.104848	0.946	0.843	0.858	0.818	0.852	0.8634	0.0486292	1.051	1.032	1.044	1.037	1.031	1.039	0.00845577
	12.5	0.635	0.691	0.597	0.67	0.679	0.6544	0.0382727	0.801	0.966	1.123	1.077	1.779	1.1492	0.37328	1.002	0.941	1.013	0.926	0.979	0.9722	0.0377717	0.736	1.029	0.773	0.756	0.709	0.8006	0.129886	0.939	0.962	0.901	1.019	0.912	0.9466	0.0469393
	25	0.529	0.594	0.67	0.671	0.619	0.6166	0.0591633	0.652	0.623	0.746	0.718	0.719	0.6916	0.0516749	0.572	0.61	0，565	0.617	0.557	0.589	0.0290861	0.636	0.64	0.685	0.698	0.617	0.6552	0.0345644	0.831	0.789	0.897	0.883	0.856	0.8512	0.0430372
	50	0.443	0.469	0.342	0.424	0.566	0.4488	0.0809302	0.613	0.623	0.6	0.685	0.624	0.629	0.0327643	0.433	0.451	0.443	0.412	0.383	0.4244	0.0273642	0.475	0.533	0.434	0.449	0.468	0.4718	0.0378114	0.792	0.741	0.735	0.737	0.738	0.7486	0.0243578
	100	0.328	0.25	0.288	0.257	0.313	0.2872	0.0340103	0.588	0.503	0.519	0.517	0.492	0.5238	0.0375327	0.314	0.29	0.315	0.343	0.356	0.3236	0.0260826	0.292	0.359	0.344	0.344	0.286	0.325	0.0334963	0.643	0.591	0.595	0.642	0.647	0.6236	0.0280321
	200	0.16	0.175	0.145	0.22	0.165	0.173	0.0284165	0.365	0.384	0.439	0.355	0.465	0.4016	0.0480604	0.253	0.283	0.263	0.222	0.202	0.2446	0.0324392	0.186	0.154	0.14	0.168	0.157	0.161	0.0171756	0.2	0.235	0.246	0.172	0.205	0.2116	0.0294839
	Normalization	1.01122	0.96046	0.972482	1.03794	1.08469	1.01336	0.050414	1.85546	1.97034	1.93695	1.98103	1.93027	1.93481	0.0492955	1.50013	1.63639	1.79001	1.85012	1.76463	1.70826	0.140059	1.26369	1.1261	1.14614	1.09271	1.13812	1.15335	0.0649602	1.40395	1.37857	1.3946	1.38525	1.37724	1.38792	0.0112954
		0.84825	0.923056	0.797489	0.895004	0.907026	0.874165	0.0511257	1.07	1.29041	1.50013	1.43869	2.37644	1.53513	0.498638	1.3385	1.25701	1.35319	1.23698	1.30777	1.29869	0.0504564	0.983169	1.37457	1.03259	1.00989	0.947101	1.06946	0.173505	1.25434	1.28507	1.20358	1.36121	1.21827	1.26449	0.0627028
		0.706652	0.793481	0.895004	0.89634	0.826877	0.823671	0.079032	0.870959	0.83222	0.996527	0.959124	0.96046	0.923858	0.0690288	0.764093	0.814854	#VALUE!	0.824205	0.744056	#VALUE!	#VALUE!	0.849586	0.854929	0.915041	0.932407	0.824205	0.875234	0.0461721	1.11007	1.05397	1.19824	1.17954	1.14347	1.13706	0.0574902
		0.591771	0.626503	0.456853	0.566391	0.756078	0.599519	0.108109	0.818862	0.83222	0.801496	0.915041	0.833556	0.840235	0.0437674	0.578413	0.602458	0.591771	0.550361	0.511622	0.566925	0.0365538	0.634518	0.711996	0.579749	0.599786	0.625167	0.630243	0.0505094	1.05797	0.989848	0.981833	0.984504	0.98584	1	0.0325377
		0.438151	0.333957	0.384718	0.343308	0.418114	0.383649	0.0454319	0.785466	0.671921	0.693294	0.690622	0.657227	0.699706	0.0501371	0.41945	0.38739	0.420785	0.458189	0.475554	0.432274	0.0348418	0.390061	0.479562	0.459524	0.459524	0.382046	0.434144	0.0447452	0.858937	0.789474	0.794817	0.857601	0.86428	0.833022	0.0374461
		0.213732	0.23377	0.193695	0.293882	0.220411	0.231098	0.0379596	0.487577	0.512958	0.586428	0.474219	0.621159	0.536468	0.0642003	0.337964	0.378039	0.351322	0.296554	0.269837	0.326743	0.0433331	0.248464	0.205717	0.187016	0.224419	0.209725	0.215068	0.0229436	0.267165	0.313919	0.328613	0.229762	0.273845	0.282661	0.0393854
	HCT116 Iro
	concentration	NC					Mean	SD	Si-TOX3-1					Mean	SD	Si-TOX3-2					Mean	SD	GFP					Mean	SD	OE-TOX3					Mean	SD
	0	1.246	1.235	1.302	1.187	1.114	1.2168	0.0705316	1.382	1.233	1.213	1.201	1.186	1.243	0.0795833	1.467	1.44	1.498	1.322	1.301	1.4056	0.0886301	1.344	1.456	1.306	1.315	1.309	1.346	0.0633127	1.425	1.411	1.415	1.466	1.442	1.4318	0.0225544
	1.0625	0.715	0.872	0.899	0.81	0.811	0.8214	0.0709598	1.741	0.709	0.761	0.769	0.798	0.9556	0.440225	0.813	0.805	0.892	0.876	1.568	0.9908	0.324898	0.971	0.906	0.97	0.965	0.923	0.947	0.0303562	1.304	1.447	1.426	1.457	1.462	1.4192	0.0658612
	3.125	0.694	0.673	0.574	0.621	0.607	0.6338	0.0490377	0.583	0.572	0.519	0.564	0.557	0.559	0.0243619	0.627	0.568	0.525	0.495	0.568	0.5566	0.050023	0.697	0.711	0.725	0.751	0.695	0.7158	0.0230911	1.127	1.146	1.128	1.011	1.051	1.0926	0.0584748
	6.25	0.422	0.418	0.349	0.437	0.432	0.4116	0.0358092	0.353	0.314	0.402	0.374	0.38	0.3646	0.0332385	0.541	0.298	0.373	0.344	0.398	0.3908	0.0918297	0.431	0.462	0.47	0.433	0.493	0.4578	0.0261668	0.86	0.899	0.81	0.866	0.838	0.8546	0.0331482
	12.5	0.211	0.27	0.24	0.216	0.724	0.3322	0.220266	0.274	0.276	0.269	0.282	0.28	0.2762	0.00511859	0.418	0.129	0.191	0.189	0.122	0.2098	0.1208	0.331	0.323	0.347	0.374	0.322	0.3394	0.0217784	0.795	0.887	0.994	0.66	0.276	0.7224	0.278072
	25	0.136	0.136	0.114	0.188	0.191	0.153	0.0345254	0.208	0.171	0.199	0.106	0.208	0.1784	0.0432238	0.206	0.132	0.186	0.19	0.163	0.1754	0.0287193	0.211	0.233	0.206	0.244	0.269	0.2326	0.0256379	0.424	0.415	0.421	0.462	0.433	0.431	0.0185068
	Normalization	1.024	1.01496	1.07002	0.97551	0.915516	1	0.0579648	1.13577	1.01331	0.996877	0.987015	0.974688	1.02153	0.0654038	1.20562	1.18343	1.2311	1.08646	1.0692	1.15516	0.0728387	1.10454	1.19658	1.07331	1.0807	1.07577	1.10618	0.0520321	1.1711	1.1596	1.16289	1.2048	1.18508	1.17669	0.0185358
		0.587607	0.716634	0.738823	0.66568	0.666502	0.675049	0.0583168	1.4308	0.582676	0.625411	0.631986	0.655819	0.785339	0.361789	0.668146	0.661571	0.73307	0.719921	1.28863	0.814267	0.26701	0.797995	0.744576	0.797173	0.793064	0.758547	0.778271	0.0249476	1.07166	1.18918	1.17193	1.1974	1.20151	1.16634	0.0541266
		0.570348	0.55309	0.471729	0.510355	0.498849	0.520874	0.0403006	0.479126	0.470085	0.426529	0.463511	0.457758	0.459402	0.0200212	0.515286	0.466798	0.43146	0.406805	0.466798	0.457429	0.0411103	0.572814	0.58432	0.595825	0.617193	0.57117	0.588264	0.0189769	0.9262	0.941815	0.927022	0.830868	0.863741	0.897929	0.0480562
		0.346811	0.343524	0.286818	0.359139	0.35503	0.338264	0.029429	0.290105	0.258054	0.330375	0.307364	0.312295	0.299638	0.0273163	0.444609	0.244905	0.306542	0.282709	0.327087	0.32117	0.0754682	0.354208	0.379684	0.386259	0.355851	0.405161	0.376233	0.0215046	0.706772	0.738823	0.66568	0.711703	0.688692	0.702334	0.0272421
		0.173406	0.221893	0.197239	0.177515	0.595003	0.273011	0.181021	0.225181	0.226824	0.221072	0.231755	0.230112	0.226989	0.0042066	0.343524	0.106016	0.156969	0.155325	0.100263	0.172419	0.099277	0.272025	0.26545	0.285174	0.307364	0.264629	0.278928	0.0178981	0.653353	0.728961	0.816897	0.542406	0.226824	0.593688	0.228528
		0.111769	0.111769	0.0936884	0.154504	0.156969	0.12574	0.0283739	0.17094	0.140533	0.163544	0.0871137	0.17094	0.146614	0.0355225	0.169297	0.108481	0.15286	0.156147	0.133958	0.144149	0.0236023	0.173406	0.191486	0.169297	0.200526	0.221072	0.191157	0.0210699	0.348455	0.341059	0.345989	0.379684	0.355851	0.354208	0.0152094
	HCT116 Reg
	concentration	NC					Mean	SD	Si-TOX3-1					Mean	SD	Si-TOX3-2					Mean	SD	GFP					Mean	SD	OE-TOX3					Mean	SD
	0	1.193	1.132	1.166	1.115	1.096	1.1404	0.0390807	1.788	1.625	1.643	1.688	1.31	1.6108	0.179638	1.199	1.471	1.161	1.13	1.229	1.238	0.13554	1.332	1.36	1.234	1.469	1.376	1.3542	0.0846002	1.136	1.114	1.134	1.159	1.127	1.134	0.0164165
	1.0625	0.871	0.849	0.829	0.845	0.811	0.841	0.0224944	1.229	1.104	1.172	1.117	1.188	1.162	0.0516091	0.722	0.744	0.723	0.756	0.373	0.6636	0.163087	1.158	1.161	1.098	1.081	1.068	1.1132	0.043597	1.081	1.19	1.048	1.09	1.024	1.0866	0.0635279
	3.125	0.793	0.731	0.702	0.709	0.401	0.6672	0.153066	0.819	0.827	0.812	0.834	1.079	0.8742	0.114785	0.596	0.592	0.508	0.599	0.501	0.5592	0.050057	0.985	0.968	0.939	0.987	0.929	0.9616	0.0264915	0.904	0.988	0.916	0.908	0.944	0.932	0.0349857
	6.25	0.624	0.602	0.608	0.628	0.593	0.611	0.0147648	0.651	0.658	0.64	0.655	0.651	0.651	0.00681909	0.416	0.409	0.404	0.404	0.405	0.4076	0.00512835	0.774	0.796	0.758	0.794	0.798	0.784	0.0174356	0.807	0.795	0.794	0.818	0.811	0.805	0.0103682
	12.5	0.493	0.454	0.452	0.459	0.37	0.4456	0.0454236	0.484	0.485	0.46	0.411	0.419	0.4518	0.0351667	0.357	0.312	0.308	0.348	0.304	0.3258	0.0247427	0.596	0.646	0.69	0.641	0.632	0.641	0.0336601	0.714	0.693	0.696	0.682	0.691	0.6952	0.0117346
	25	0.152	0.149	0.156	0.127	0.166	0.15	0.0143701	0.14	0.218	0.18	0.139	0.159	0.1672	0.0329651	0.286	0.213	0.272	0.136	0.297	0.2408	0.066953	0.41	0.424	0.434	0.438	0.432	0.4276	0.0110815	0.512	0.529	0.533	0.547	0.519	0.528	0.0134536
	Normalization	1.04612	0.992634	1.02245	0.977727	0.961066	1	0.0342693	1.56787	1.42494	1.44072	1.48018	1.14872	1.41249	0.157522	1.05139	1.2899	1.01806	0.99088	1.07769	1.08558	0.118853	1.16801	1.19256	1.08208	1.28814	1.20659	1.18748	0.0741847	0.996142	0.97685	0.994388	1.01631	0.98825	0.994388	0.0143953
		0.763767	0.744476	0.726938	0.740968	0.711154	0.737461	0.019725	1.07769	0.968081	1.02771	0.979481	1.04174	1.01894	0.0452553	0.633111	0.652403	0.633988	0.662925	0.327078	0.581901	0.143008	1.01543	1.01806	0.96282	0.947913	0.936514	0.976149	0.0382296	0.947913	1.04349	0.918976	0.955805	0.897931	0.952824	0.0557067
		0.69537	0.641003	0.615573	0.621712	0.351631	0.585058	0.134221	0.718169	0.725184	0.712031	0.731322	0.946159	0.766573	0.100654	0.522624	0.519116	0.445458	0.525254	0.43932	0.490354	0.0438942	0.863732	0.848825	0.823395	0.865486	0.814626	0.843213	0.02323	0.792704	0.866363	0.803227	0.796212	0.82778	0.817257	0.0306785
		0.547176	0.527885	0.533146	0.550684	0.519993	0.535777	0.0129471	0.570852	0.576991	0.561207	0.57436	0.570852	0.570852	0.00597956	0.364784	0.358646	0.354262	0.354262	0.355139	0.357418	0.00449698	0.678709	0.698001	0.664679	0.696247	0.699754	0.687478	0.015289	0.707646	0.697124	0.696247	0.717292	0.711154	0.705893	0.00909174
		0.432304	0.398106	0.396352	0.40249	0.324448	0.39074	0.0398313	0.424412	0.425289	0.403367	0.3604	0.367415	0.396177	0.0308372	0.313048	0.273588	0.270081	0.305156	0.266573	0.285689	0.0216965	0.522624	0.566468	0.605051	0.562083	0.554192	0.562083	0.029516	0.626096	0.607682	0.610312	0.598036	0.605928	0.609611	0.0102899
		0.133287	0.130656	0.136794	0.111364	0.145563	0.131533	0.0126009	0.122764	0.191161	0.157839	0.121887	0.139425	0.146615	0.0289066	0.250789	0.186777	0.238513	0.119256	0.260435	0.211154	0.0587101	0.359523	0.371799	0.380568	0.384076	0.378814	0.374956	0.00971722	0.448965	0.463872	0.46738	0.479656	0.455103	0.462995	0.0117973
	LOVO OXA
	concentration	GFP														OE
		Scr					Mean	SD	sh4							Scr					Mean	SD	sh4					Mean	SD
	0	1.496	1.446	1.585	1.719	1.43	1.5352	0.119188	1.196	1.253	1.166	1.25	1.151	1.2032	0.0469862	1.66	1.613	1.58	1.636	1.626	1.623	0.0295635	1.467	1.446	1.37	1.494	1.485	1.4524	0.0495913
	12.5	1.252	1.321	1.318	1.215	1.218	1.2648	0.0520163	0.933	0.957	0.908	0.589	0.932	0.8638	0.154592	1.489	1.34	1.449	1.539	1.451	1.4536	0.0732789	1.297	1.213	1.203	1.312	1.354	1.2758	0.0654194
	25	1.078	1.108	0.15	1.056	1.018	0.882	0.410514	0.765	0.739	0.676	0.695	0.684	0.7118	0.0384279	1.281	1.216	1.212	1.303	1.251	1.2526	0.0398033	1.061	1.072	0.931	0.962	0.93	0.9912	0.0700407
	50	0.88	0.856	0.86	0.868	0.84	0.8608	0.0148054	0.444	0.45	0.465	0.406	0.476	0.4482	0.0267245	1.138	1.126	1.137	1.047	1.064	1.1024	0.0434891	0.916	0.849	0.826	0.821	0.839	0.8502	0.0383888
	100	0.563	0.54	0.558	0.517	0.533	0.5422	0.0187537	0.345	0.281	0.22	0.208	0.285	0.2678	0.0554319	0.801	0.827	0.876	0.837	0.876	0.8434	0.0325315	0.642	0.625	0.585	0.632	0.595	0.6158	0.0245703
	200	0.277	0.371	0.335	0.328	0.375	0.3372	0.0396384	0.187	0.162	0.194	0.127	0.131	0.1602	0.0308982	0.737	0.738	0.7505	0.773	0.756	0.7509	0.0147834	0.384	0.328	0.348	0.387	0.385	0.3664	0.0268942
	Normalization	0.974466	0.941897	1.03244	1.11972	0.931475	1	0.0776366	0.779052	0.81618	0.75951	0.814226	0.749739	0.783742	0.0306059	1.08129	1.05068	1.02918	1.06566	1.05915	1.05719	0.0192571	0.955576	0.941897	0.892392	0.973163	0.967301	0.946066	0.0323028
		0.815529	0.860474	0.85852	0.791428	0.793382	0.823867	0.0338825	0.607738	0.623372	0.591454	0.383663	0.607087	0.562663	0.100698	0.969906	0.87285	0.943851	1.00248	0.945154	0.946847	0.0477325	0.844841	0.790125	0.783611	0.854612	0.88197	0.831032	0.042613
		0.702189	0.72173	0.0977071	0.687858	0.663106	0.574518	0.267401	0.498306	0.481371	0.440334	0.45271	0.445545	0.463653	0.0250312	0.834419	0.792079	0.789474	0.848749	0.814878	0.81592	0.0259271	0.691115	0.69828	0.606436	0.626628	0.605784	0.645649	0.0456232
		0.573215	0.557582	0.560188	0.565399	0.54716	0.560709	0.00964396	0.289213	0.293121	0.302892	0.264461	0.310057	0.291949	0.0174078	0.741271	0.733455	0.74062	0.681996	0.693069	0.718082	0.028328	0.596665	0.553022	0.538041	0.534784	0.546509	0.553804	0.0250057
		0.366727	0.351746	0.363471	0.336764	0.347186	0.353179	0.0122158	0.224726	0.183038	0.143304	0.135487	0.185644	0.17444	0.0361073	0.521756	0.538692	0.57061	0.545206	0.57061	0.549375	0.0211904	0.418187	0.407113	0.381058	0.411673	0.387572	0.40112	0.0160046
		0.180433	0.241662	0.218213	0.213653	0.244268	0.219646	0.0258197	0.121808	0.105524	0.126368	0.0827254	0.0853309	0.104351	0.0201265	0.480068	0.480719	0.488861	0.503517	0.492444	0.489122	0.00962965	0.25013	0.213653	0.226681	0.252084	0.250782	0.238666	0.0175184
	LOVO Iro
	concentration	GFP														OE
		Scr					Mean	SD	sh4					Mean	SD	Scr					Mean	SD	sh4					Mean	SD
	0	1.004	1.013	0.942	1.032	0.941	0.9864	0.0422173	1.138	1.184	1.069	1.127	1.241	1.1518	0.0645267	0.943	1.004	1.061	0.987	0.959	0.9908	0.0458607	1.032	1.013	0.968	1.031	1.151	1.039	0.0677754
	1.0625	0.771	0.767	0.856	0.817	0.766	0.7954	0.0400162	0.827	0.935	0.904	0.828	0.974	0.8936	0.0652403	0.998	0.843	0.974	0.955	0.858	0.9256	0.0704294	0.962	0.866	0.811	0.913	0.86	0.8824	0.0573175
	3.125	0.635	0.597	0.596	0.676	0.641	0.629	0.0335485	0.731	0.659	0.646	0.627	0.708	0.6742	0.0436543	0.784	0.829	0.825	0.805	0.829	0.8144	0.0196926	0.622	0.687	0.681	0.726	0.652	0.6736	0.0390807
	6.25	0.469	0.462	0.503	0.506	0.509	0.4898	0.022421	0.476	0.439	0.428	0.509	0.493	0.469	0.0346627	0.729	0.734	0.795	0.858	0.872	0.7976	0.0669724	0.403	0.539	0.466	0.542	0.432	0.4764	0.0626283
	12.5	0.339	0.3	0.304	0.269	0.267	0.2958	0.0295753	0.362	0.326	0.345	0.334	0.314	0.3362	0.0183358	0.583	0.691	0.637	0.531	0.587	0.6058	0.0606234	0.476	0.371	0.353	0.355	0.368	0.3846	0.0516943
	25	0.263	0.205	0.288	0.3	0.345	0.2802	0.0514849	0.333	0.254	0.269	0.248	0.228	0.2664	0.0400287	0.427	0.434	0.398	0.374	0.37	0.4006	0.0294245	0.416	0.317	0.291	0.283	0.293	0.32	0.0551453
	Normalization	1.01784	1.02697	0.954988	1.04623	0.953974	1	0.0427994	1.15369	1.20032	1.08374	1.14254	1.25811	1.16768	0.0654164	0.956002	1.01784	1.07563	1.00061	0.972222	1.00446	0.046493	1.04623	1.02697	0.981346	1.04521	1.16687	1.05333	0.0687098
		0.78163	0.777575	0.867802	0.828264	0.776561	0.806367	0.040568	0.838402	0.947891	0.916464	0.839416	0.987429	0.905921	0.0661398	1.01176	0.854623	0.987429	0.968167	0.86983	0.938362	0.0714004	0.975264	0.87794	0.822182	0.925588	0.871857	0.894566	0.0581078
		0.643755	0.605231	0.604217	0.68532	0.649838	0.637672	0.034011	0.741079	0.668086	0.654907	0.635645	0.717762	0.683496	0.0442562	0.794809	0.84043	0.836375	0.816099	0.84043	0.825629	0.0199642	0.630576	0.696472	0.690389	0.73601	0.660989	0.682887	0.0396195
		0.475466	0.46837	0.509935	0.512976	0.516018	0.496553	0.0227301	0.482563	0.445053	0.433901	0.516018	0.499797	0.475466	0.0351406	0.739051	0.74412	0.805961	0.86983	0.884023	0.808597	0.0678958	0.408556	0.546431	0.472425	0.549473	0.437956	0.482968	0.0634918
		0.343674	0.304136	0.308191	0.272709	0.270681	0.299878	0.0299831	0.366991	0.330495	0.349757	0.338605	0.318329	0.340835	0.0185886	0.591038	0.700527	0.645783	0.538321	0.595093	0.614152	0.0614593	0.482563	0.376115	0.357867	0.359895	0.373074	0.389903	0.052407
		0.266626	0.207826	0.291971	0.304136	0.349757	0.284063	0.0521948	0.337591	0.257502	0.272709	0.251419	0.231144	0.270073	0.0405806	0.432887	0.439984	0.403487	0.379157	0.375101	0.406123	0.0298302	0.421736	0.321371	0.295012	0.286902	0.29704	0.324412	0.0559056
	LOVO Reg
	concentration	GFP														OE
		Scr					Mean	SD	sh4					Mean	SD	Scr					Mean	SD	sh4					Mean	SD
	0	0.917	0.932	0.988	0.913	0.933	0.9366	0.0300716	0.923	0.923	1.008	1.193	1.126	1.0346	0.121513	0.998	0.959	0.929	1.004	0.967	0.9714	0.0305827	1.32	1.268	1.269	1.264	0.979	1.22	0.136677
	3.125	0.803	0.882	0.733	0.847	0.805	0.814	0.055848	0.902	0.724	0.857	0.822	0.869	0.8348	0.0682254	0.949	0.906	0.924	0.854	0.854	0.8974	0.0424594	0.95	0.82	0.826	0.854	0.907	0.8714	0.0557925
	6.25	0.632	0.641	0.623	0.621	0.731	0.6496	0.0461931	0.696	0.62	0.678	0.71	0.666	0.674	0.0345543	0.878	0.869	0.864	0.811	0.835	0.8514	0.0277363	0.735	0.623	0.741	0.842	0.709	0.73	0.0783901
	12.5	0.494	0.555	0.491	0.581	0.533	0.5308	0.038887	0.381	0.464	0.565	0.438	0.473	0.4642	0.066796	0.745	0.761	0.738	0.699	0.758	0.7402	0.0248737	0.613	0.702	0.681	0.627	0.632	0.651	0.0383471
	25	0.451	0.482	0.415	0.406	0.391	0.429	0.0369527	0.336	0.293	0.319	0.216	0.388	0.3104	0.0631767	0.772	0.523	0.573	0.624	0.652	0.6288	0.0940409	0.473	0.562	0.436	0.439	0.495	0.481	0.0515024
	50	0.333	0.181	0.198	0.318	0.274	0.2608	0.0688673	0.307	0.301	0.278	0.243	0.209	0.2676	0.0412771	0.354	0.367	0.336	0.312	0.289	0.3316	0.0315167	0.271	0.29	0.248	0.313	0.24	0.2724	0.0300217
	Normalization	0.979073	0.995089	1.05488	0.974802	0.996156	1	0.0321072	0.985479	0.985479	1.07623	1.27376	1.20222	1.10463	0.129738	1.06556	1.02392	0.991886	1.07196	1.03246	1.03716	0.0326529	1.40935	1.35383	1.3549	1.34956	1.04527	1.30258	0.145928
		0.857356	0.941704	0.782618	0.904335	0.859492	0.869101	0.0596285	0.963058	0.773009	0.915012	0.877643	0.927824	0.891309	0.0728436	1.01324	0.967329	0.986547	0.911809	0.911809	0.958146	0.0453335	1.01431	0.875507	0.881913	0.911809	0.968396	0.930387	0.0595692
		0.674781	0.68439	0.665172	0.663037	0.780483	0.693572	0.04932	0.743113	0.661969	0.723895	0.758061	0.711083	0.719624	0.0368933	0.937433	0.927824	0.922486	0.865898	0.891523	0.909033	0.0296138	0.784753	0.665172	0.79116	0.898996	0.756993	0.779415	0.0836964
		0.52744	0.592569	0.524237	0.620329	0.56908	0.566731	0.0415193	0.406791	0.495409	0.603246	0.467649	0.505018	0.495622	0.0713175	0.79543	0.812513	0.787956	0.746316	0.80931	0.790305	0.0265574	0.654495	0.74952	0.727098	0.669443	0.674781	0.695067	0.0409429
		0.481529	0.514627	0.443092	0.433483	0.417467	0.45804	0.0394541	0.358744	0.312834	0.340594	0.230621	0.414264	0.331411	0.0674533	0.824258	0.558403	0.611787	0.66624	0.696135	0.671365	0.100407	0.505018	0.600043	0.465514	0.468717	0.528507	0.51356	0.0549887
		0.355541	0.193252	0.211403	0.339526	0.292548	0.278454	0.073529	0.327781	0.321375	0.296818	0.259449	0.223148	0.285714	0.0440712	0.377963	0.391843	0.358744	0.33312	0.308563	0.354047	0.0336501	0.289344	0.309631	0.264788	0.334187	0.256246	0.290839	0.0320539
	HCT116 OXA
	concentration	Scr														sh-TOX3
		GFP					Mean	SD	OE-ABCG2					Mean	SD	GFP					Mean	SD	OE-ABCG2					Mean	SD
	0	0.907	0.921	0.921	0.94	1.087	0.9552	0.074607	0.771	0.722	0.81	0.742	0.695	0.748	0.0444241	0.989	0.918	0.916	0.971	1.055	0.9698	0.0574604	0.684	0.674	0.726	0.653	0.636	0.6746	0.0342316
	12.5	0.806	0.815	0.898	0.877	0.904	0.86	0.046395	1.011	0.695	0.791	0.684	0.656	0.7674	0.145349	0.526	0.519	0.533	0.516	0.57	0.5328	0.0218105	0.515	0.552	0.553	0.491	0.483	0.5188	0.0329424
	25	0.71	0.726	0.737	0.803	0.797	0.7546	0.0425946	0.68	0.609	0.593	0.559	0.565	0.6012	0.048551	0.468	0.394	0.482	0.462	0.515	0.4642	0.0442854	0.424	0.471	0.43	0.407	0.414	0.4292	0.024994
	50	0.632	0.59	0.586	0.567	0.544	0.5838	0.03253	0.577	0.589	0.623	0.534	0.588	0.5822	0.0319953	0.459	0.462	0.431	0.407	0.464	0.4446	0.0249259	0.318	1.142	0.294	0.353	0.375	0.4964	0.362248
	100	0.305	0.438	0.422	0.419	0.405	0.3978	0.0531855	0.428	0.433	0.471	0.462	0.444	0.4476	0.0184743	0.207	0.259	0.292	0.264	0.269	0.2582	0.0312842	0.263	0.281	0.262	0.242	0.167	0.243	0.044671
	200	0.221	0.293	0.293	0.214	0.278	0.2598	0.0391752	0.302	0.289	0.311	0.293	0.308	0.3006	0.00944987	0.154	0.179	0.126	0.218	0.162	0.1678	0.0339735	0.192	0.104	0.125	0.115	0.191	0.1454	0.0427352
	Normalization	0.949539	0.964196	0.964196	0.984087	1.13798	1	0.0781061	0.807161	0.755863	0.84799	0.776801	0.727596	0.783082	0.0465076	1.03539	0.961055	0.958961	1.01654	1.10448	1.01528	0.0601554	0.71608	0.705611	0.76005	0.683626	0.665829	0.70624	0.0358371
		0.843802	0.853224	0.940117	0.918132	0.946399	0.900335	0.048571	1.05842	0.727596	0.828099	0.71608	0.686767	0.803392	0.152166	0.55067	0.543342	0.557998	0.540201	0.596734	0.557789	0.0228335	0.539154	0.577889	0.578936	0.514028	0.505653	0.543132	0.0344874
		0.7433	0.76005	0.771566	0.840662	0.83438	0.789992	0.0445923	0.711893	0.637563	0.620812	0.585218	0.591499	0.629397	0.0508281	0.48995	0.412479	0.504606	0.483668	0.539154	0.485972	0.0463625	0.443886	0.49309	0.450168	0.426089	0.433417	0.44933	0.0261662
		0.661642	0.617672	0.613484	0.593593	0.569514	0.611181	0.0340557	0.604062	0.616625	0.652219	0.559045	0.615578	0.609506	0.0334959	0.480528	0.483668	0.451214	0.426089	0.485762	0.465452	0.0260949	0.332915	1.19556	0.307789	0.369556	0.392588	0.519682	0.379237
		0.319305	0.458543	0.441792	0.438652	0.423995	0.416457	0.05568	0.448074	0.453308	0.49309	0.483668	0.464824	0.468593	0.0193408	0.216709	0.271147	0.305695	0.276382	0.281616	0.27031	0.0327514	0.275335	0.294179	0.274288	0.25335	0.174832	0.254397	0.0467661
		0.231365	0.306742	0.306742	0.224037	0.291039	0.271985	0.0410126	0.316164	0.302554	0.325586	0.306742	0.322446	0.314698	0.00989308	0.161223	0.187395	0.13191	0.228224	0.169598	0.17567	0.0355669	0.201005	0.108878	0.130863	0.120394	0.199958	0.152219	0.0447396
	HCT116 Iro
	concentration	Scr														sh-TOX3
		GFP					Mean	SD	OE-ABCG2					Mean	SD	GFP					Mean	SD	OE-ABCG2					Mean	SD
	0	0.88	0.911	0.769	0.888	0.773	0.8442	0.067799	1.256	1.291	1.123	1.301	1.274	1.249	0.0724879	0.846	0.776	0.864	0.822	0.811	0.8238	0.0337668	0.924	0.909	0.901	0.913	0.992	0.9278	0.0368334
	1.0625	0.943	0.634	0.724	0.586	0.649	0.7072	0.140818	0.874	0.808	0.827	1.081	0.804	0.8788	0.116403	0.724	0.678	0.753	0.788	0.756	0.7398	0.0413183	0.769	0.858	0.809	0.785	0.809	0.806	0.0336601
	3.125	0.542	0.585	0.626	0.499	0.522	0.5548	0.0508301	0.479	0.584	0.527	0.576	0.588	0.5508	0.0470181	0.691	0.683	0.732	0.5	0.748	0.6708	0.099291	0.642	0.5	0.584	0.696	0.643	0.613	0.0745654
	6.25	0.299	0.305	0.296	0.292	0.308	0.3	0.0065192	0.282	0.261	0.349	0.222	0.364	0.2956	0.0598523	0.597	0.604	0.554	0.529	0.634	0.5836	0.0418127	0.413	0.415	0.485	0.529	0.443	0.457	0.0496588
	12.5	0.236	0.204	0.269	0.272	0.305	0.2572	0.0384799	0.228	0.248	0.273	0.243	0.226	0.2436	0.0189552	0.569	0.543	0.551	0.672	0.444	0.5558	0.0811831	0.246	0.361	0.308	0.285	0.377	0.3154	0.054012
	25	0.187	0.256	0.271	0.258	0.262	0.2468	0.033922	0.125	0.261	0.21	0.24	0.204	0.208	0.0518218	0.363	0.361	0.486	0.36	0.368	0.3876	0.0550936	0.278	0.194	0.298	0.211	0.303	0.2568	0.0508006
	Normalization	1.04241	1.07913	0.910922	1.05188	0.91566	1	0.0803115	1.4878	1.52926	1.33025	1.5411	1.50912	1.47951	0.0858658	1.00213	0.919213	1.02345	0.973703	0.960673	0.975835	0.0399986	1.09453	1.07676	1.06728	1.0815	1.17508	1.09903	0.0436311
		1.11703	0.751007	0.857617	0.694148	0.768775	0.837716	0.166806	1.0353	0.957119	0.979626	1.2805	0.952381	1.04099	0.137886	0.857617	0.803127	0.891969	0.933428	0.895522	0.876333	0.0489437	0.910922	1.01635	0.958304	0.929874	0.958304	0.95475	0.0398721
		0.642028	0.692964	0.74153	0.591092	0.618337	0.65719	0.060211	0.567401	0.691779	0.62426	0.682303	0.696517	0.652452	0.0556954	0.818526	0.80905	0.867093	0.592277	0.886046	0.794598	0.117615	0.760483	0.592277	0.691779	0.824449	0.761668	0.726131	0.0883267
		0.354181	0.361289	0.350628	0.34589	0.364842	0.355366	0.00772234	0.334044	0.309168	0.413409	0.262971	0.431177	0.350154	0.0708983	0.707178	0.71547	0.656243	0.626629	0.751007	0.691305	0.0495294	0.489221	0.49159	0.574508	0.626629	0.524757	0.541341	0.0588235
		0.279555	0.241649	0.318645	0.322199	0.361289	0.304667	0.0455815	0.270078	0.293769	0.323383	0.287846	0.267709	0.288557	0.0224535	0.674011	0.643213	0.652689	0.79602	0.525942	0.658375	0.0961658	0.2914	0.427624	0.364842	0.337598	0.446577	0.373608	0.0639801
		0.221511	0.303246	0.321014	0.305615	0.310353	0.292348	0.0401824	0.148069	0.309168	0.248756	0.284293	0.241649	0.246387	0.0613857	0.429993	0.427624	0.575693	0.426439	0.435916	0.459133	0.0652613	0.329306	0.229803	0.352997	0.249941	0.35892	0.304193	0.060176
	HCT116 Reg
	concentration	Scr														sh-TOX3
		GFP					Mean	SD	OE-ABCG2					Mean	SD	GFP					Mean	SD	OE-ABCG2					Mean	SD
	0	1.137	1.111	1.098	0.988	1.103	1.0874	0.0575613	1.156	1.091	1.123	1.101	1.174	1.129	0.0354189	0.88	0.911	0.899	0.888	0.873	0.8902	0.0151228	1.056	0.991	0.926	0.936	0.994	0.9806	0.0523049
	3.125	0.913	0.934	0.824	0.886	0.809	0.8732	0.0547421	0.874	0.808	0.827	0.881	0.804	0.8388	0.0364651	0.743	0.834	0.724	0.786	0.749	0.7672	0.0435855	0.874	0.808	0.827	1.081	0.804	0.8788	0.116403
	6.25	0.742	0.685	0.726	0.699	0.722	0.7148	0.022665	0.479	0.584	0.527	0.576	0.588	0.5508	0.0470181	0.542	0.585	0.626	0.699	0.622	0.6148	0.0579974	0.625	0.561	0.721	0.624	0.504	0.607	0.0811388
	12.5	0.599	0.505	0.496	0.592	0.508	0.54	0.0509166	0.282	0.261	0.349	0.222	0.364	0.2956	0.0598523	0.499	0.505	0.496	0.492	0.508	0.5	0.0065192	0.438	0.408	0.473	0.543	0.426	0.4576	0.0533226
	25	0.436	0.404	0.469	0.472	0.455	0.4472	0.0280303	0.228	0.248	0.273	0.243	0.226	0.2436	0.0189552	0.496	0.504	0.469	0.392	0.405	0.4532	0.0517948	0.3294	0.479	0.284	0.27	0.176	0.30768	0.11084
	50	0.287	0.356	0.271	0.358	0.362	0.3268	0.0440534	0.125	0.261	0.21	0.24	0.204	0.208	0.0518218	0.187	0.256	0.271	0.258	0.262	0.2468	0.033922	0.2356	0.282	0.261	0.249	0.222	0.24992	0.0231156
	Normalization	1.04561	1.0217	1.00975	0.908589	1.01435	1	0.0529348	1.06309	1.00331	1.03274	1.01251	1.07964	1.03826	0.0325721	0.80927	0.837778	0.826743	0.816627	0.802832	0.81865	0.0139073	0.971124	0.911348	0.851573	0.860769	0.914107	0.901784	0.0481009
		0.839617	0.85893	0.757771	0.814788	0.743976	0.803016	0.0503422	0.803752	0.743057	0.76053	0.810189	0.739378	0.771381	0.0335342	0.683281	0.766967	0.665808	0.722825	0.688799	0.705536	0.0400824	0.803752	0.743057	0.76053	0.994114	0.739378	0.808166	0.107047
		0.682362	0.629943	0.667648	0.642818	0.663969	0.657348	0.0208433	0.4405	0.537061	0.484642	0.529704	0.540739	0.506529	0.043239	0.498437	0.537981	0.575685	0.642818	0.572007	0.565385	0.0533359	0.574765	0.51591	0.663049	0.573846	0.463491	0.558212	0.0746172
		0.550855	0.464411	0.456134	0.544418	0.467169	0.496597	0.0468242	0.259334	0.240022	0.320949	0.204157	0.334743	0.271841	0.0550417	0.458893	0.464411	0.456134	0.452455	0.467169	0.459812	0.00599522	0.402796	0.375207	0.434983	0.499356	0.39176	0.42082	0.0490368
		0.400956	0.371528	0.431304	0.434063	0.418429	0.411256	0.0257774	0.209674	0.228067	0.251058	0.223469	0.207835	0.224021	0.0174317	0.456134	0.463491	0.431304	0.360493	0.372448	0.416774	0.0476318	0.302924	0.4405	0.261173	0.248299	0.161854	0.28295	0.101932
		0.263932	0.327386	0.249218	0.329226	0.332904	0.300533	0.0405126	0.114953	0.240022	0.193121	0.22071	0.187603	0.191282	0.0476566	0.17197	0.235424	0.249218	0.237263	0.240942	0.226963	0.0311955	0.216664	0.259334	0.240022	0.228987	0.204157	0.229833	0.0212577
Fig. 3 E
		Scr+GFP+OXA	Sh-TOX3+GFP+OXA	Scr+OE-ABCG2+OXA	Sh-TOX3+OE-ABCG2+OXA
	Day 15	14.4962	13.635	31.76	16.9013
		24.2486	19.5096	34.0094	32.08
		15.8371	31.76	22.2918	24.2384
		31.7582	15.6237	22.0669	18.7853
		20.7615	13.6355	16.64	34.1473
	Mean	21.4203	18.8328	25.3536	25.2305
	SD	6.97177	7.61411	7.28129	7.71892
	Day 17	36.6647	18.0296	68.4063	38.4314
		51.7761	18	74.9008	63.117
		35.0546	21.9346	100.559	40.4398
		59.5201	19.6181	76.8577	33.3455
		38.5922	22.2976	123.195	59.648
	Mean	44.3215	19.976	88.7837	46.9964
	SD	10.7691	2.06441	22.765	13.4409
	Day 19	71.1588	33.344	116.937	78.125
		83.2896	32.7501	142.905	85.2616
		55.7142	28.4339	180.859	76.9921
		62.993	33.2054	117.419	43.2277
		108.886	48.866	172.714	75.7762
	Mean	76.4082	35.3199	146.167	71.8765
	SD	20.8441	7.84048	29.9991	16.4342
	Day 21	186.565	48.8022	186.734	128.718
		203.538	49.1604	210.303	118.73
		186.773	32.6312	268.885	85.2616
		136.263	51.6527	234.705	127.503
		139.312	65.9691	155.566	178.657
	Mean	170.49	49.6431	211.239	127.774
	SD	30.6564	11.8419	43.516	33.463
	Day 23	234.705	85.3128	490.981	300.836
		208.569	76.1131	404.113	206.882
		124.253	70.9078	330.794	250.876
		120.79	64.2453	270.377	183.047
		258.542	75.3492	270.174	119.264
	Mean	189.372	74.3856	353.288	212.181
	SD	63.5454	7.71746	94.645	68.6796
Fig. 3 F
	Scr+GFP	Sh-TOX3+GFP	Scr+OE-ABCG2	Sh-TOX3+OE-ABCG2
	22	11	35	23
	25	12	36	27
	26	10	38	24
Normalization	0.776471	0.388235	1.23529	0.811765
	0.882353	0.423529	1.27059	0.952941
	0.917647	0.352941	1.34118	0.847059
Mean	0.858824	0.388235	1.28235	0.870588
SD	0.0734706	0.0352941	0.0539127	0.0734706
Fig. 3 G
	Scr+GFP	Sh-TOX3+GFP	Scr+OE-ABCG2	Sh-TOX3+OE-ABCG2
	140	75	222	132
	145	73	250	152
	153	65	253	117
Normalization	1.47368	0.789474	2.33684	1.38947
	1.52632	0.768421	2.63158	1.6
	1.61053	0.684211	2.66316	1.23158
Mean	1.53684	0.747368	2.54386	1.40702
SD	0.0690257	0.0557	0.179976	0.184836

## Sheet: Fig.4
Fig. 4 F
		Attached				Spheroids
		DLD1	LOVO	HCT116	RKO	LOVO	HCT116	RKO
	Input	18314	13393	11843	11862	10679	10390	10271
	H3K4me3	83056	107926	113094	135719	162223	173002	233554
		83079	109820	113458	135789	162345	173444	234569
		32981	107889	127375	142146	165489	175693	237648
	H3K4me3/Input	4.53511	8.05839	9.54944	11.4415	15.1908	16.6508	22.7392
		4.53637	8.19981	9.58017	11.4474	15.2023	16.6934	22.838
		1.80086	8.05563	10.7553	11.9833	15.4967	16.9098	23.1378
	Mean	3.62411	8.10461	9.96164	11.6241	15.2966	16.7513	22.905
	SD	1.57898	0.0824563	0.687503	0.311127	0.173369	0.138891	0.20757
	TOX3	121456	137514	120105	145501	227774	231527	264876
		121567	143672	126473	145332	214561	236467	264322
		123214	134726	125433	146314	225355	256823	235832
	TOX3/Input	6.63187	10.2676	10.1414	12.2661	21.3292	22.2836	25.7887
		6.63793	10.7274	10.6791	12.2519	20.0919	22.7591	25.7348
		6.72786	10.0594	10.5913	12.3347	21.1026	24.7183	22.961
	Mean	6.66588	10.3515	10.4706	12.2842	20.8412	23.2537	24.8282
	SD	0.0537569	0.341788	0.288453	0.0442604	0.658767	1.29048	1.61727
	WDR5	114700	125448	144191	163081	283636	350069	370139
		117457	174683	142467	165437	283560	365427	372265
		116533	154322	143336	176558	278853	362765	378843
	WDR5/Input	6.26297	9.36668	12.1752	13.7482	26.5602	33.6929	36.0373
		6.41351	13.0429	12.0296	13.9468	26.553	35.171	36.2443
		6.36306	11.5226	12.103	14.8843	26.1123	34.9148	36.8847
	Mean	6.34651	11.3107	12.1026	14.1931	26.4085	34.5929	36.3888
	SD	0.0766219	1.84722	0.0727864	0.606802	0.256559	0.789908	0.441807
Fig. 4 H
	LOVO
	INPUT	17396	16949	16847	16760	16063
	H3K4me3	13596	8862	11465	14889	18853
		13574	8263	1193	14482	18399
		13487	8876	1023	13482	19382
	H3K4me3/Input	0.781559	0.522863	0.680537	0.888365	1.17369
		0.780294	0.487521	0.0708138	0.864081	1.14543
		0.775293	0.523689	0.060723	0.804415	1.20662
	Mean	0.779049	0.511358	0.270691	0.852287	1.17525
	SD	0.00331339	0.0206469	0.354972	0.0431998	0.0306279
	TOX3	4989	3060	1906	4470	8344
		4728	2983	1928	4256	8120
		4223	3019	1922	4218	8622
	TOX3/Input	0.28679	0.180542	0.113136	0.266706	0.519455
		0.271787	0.175999	0.114442	0.253938	0.50551
		0.242757	0.178123	0.114086	0.251671	0.536762
	Mean	0.267111	0.178221	0.113888	0.257438	0.520575
	SD	0.0223858	0.00227312	0.000675045	0.00810607	0.0156561
	WDR5	265532	239314	222176	294017	301002
		237182	221827	227162	278192	301928
		237611	231127	218762	298712	298870
	WDR5/Input	15.264	14.1197	13.1879	17.5428	18.7388
		13.6343	13.0879	13.4838	16.5986	18.7965
		13.6589	13.6366	12.9852	17.8229	18.6061
	Mean	14.1857	13.6147	13.219	17.3214	18.7138
	SD	0.933862	0.516219	0.250754	0.641486	0.097624
	HCT116
	INPUT	18920	19090	19300	19400	20288
	H3K4me3	17226	13677	16797	15756	24462
		17239	13877	16827	16753	23744
		17329	18233	18221	17263	26281
	H3K4me3/Input	0.910465	0.716448	0.870311	0.812165	1.20574
		0.911152	0.726925	0.871865	0.863557	1.17035
		0.915909	0.955107	0.944093	0.889845	1.2954
	Mean	0.912509	0.799494	0.895423	0.855189	1.22383
	SD	0.0029647	0.134867	0.0421567	0.0395104	0.0644574
	TOX3	84994	61219	54634	98037	169687
		84333	62188	53721	98227	187230
		87263	62192	55623	97643	178234
	TOX3/Input	4.49228	3.20686	2.83078	5.05345	8.36391
		4.45735	3.25762	2.78347	5.06325	9.22861
		4.61221	3.25783	2.88202	5.03314	8.78519
	Mean	4.52061	3.24077	2.83209	5.04995	8.79257
	SD	0.0812252	0.0293667	0.0492877	0.0153546	0.432396
	WDR5	245733	193738	176949	241805	333760
		221280	198277	172833	241682	333291
		252282	182933	172889	233171	323923
	WDR5/Input	12.988	10.1487	9.16834	12.4642	16.4511
		11.6956	10.3864	8.95508	12.4578	16.428
		13.3341	9.58266	8.95798	12.0191	15.9662
	Mean	12.6726	10.0393	9.02713	12.3137	16.2818
	SD	0.863633	0.412905	0.122299	0.25514	0.27351

## Sheet: Fig.5
Fig. 5 A
	LOVO							LOVO					LOVO
	GFP NC	GFP si1-WDR5	GFP si2-WDR5	OE-TOX3 NC	OE-TOX3 si1-WDR5	OE-TOX3 si2-WDR5		Scr GFP	Scr OE-WDR5	Sh-TOX3 GFP	Sh-TOX3 OE-WDR5		GFP DMSO	GFP OICR-9429	OE-TOX3 DMSO	OE-TOX3 OICR-9429
	1.04293	0.508053	0.611166	1.66216	0.963752	1.08407		1.021	1.22033	0.457651	0.96702		1.2123	0.650262	2.06772	1.13394
	0.957075	0.376087	0.909777	1.89467	0.999364	1.08407		0.979001	1.73195	0.516811	0.60276		0.787704	0.728814	1.99442	1.13394
Mean	1	0.44207	0.760472	1.77842	0.981558	1.08407	Mean	1	1.47614	0.487231	0.78489	Mean	1	0.689538	2.03107	1.13394
SD	0.0607055	0.0933138	0.21115	0.164411	0.0251815	0	SD	0.0296975	0.361769	0.0418323	0.257571	SD	0.300232	0.0555446	0.0518338	0
	HCT116							HCT116					HCT116
	GFP NC	GFP si1-WDR5	GFP si2-WDR5	OE-TOX3 NC	OE-TOX3 si1-WDR5	OE-TOX3 si2-WDR5		Scr GFP	Scr OE-WDR5	Sh-TOX3 GFP	Sh-TOX3 OE-WDR5		GFP DMSO	GFP OICR-9429	OE-TOX3 DMSO	OE-TOX3 OICR-9429
	0.973031	0.676372	0.948286	2.36015	1.41214	1.46417		1.04517	1.37605	0.605646	1.0293		1.00595	0.626701	1.67857	0.835476
	1.02697	0.73222	1.0319	2.30719	1.3746	1.66744		0.954833	1.45606	0.683736	1.06212		0.994048	0.639881	1.75539	0.869524
Mean	1	0.704296	0.990096	2.33367	1.39337	1.5658	Mean	1	1.41605	0.644691	1.04571	Mean	1	0.633291	1.71698	0.8525
SD	0.0381399	0.03949	0.0591273	0.0374511	0.0265403	0.143734	SD	0.063876	0.0565758	0.0552175	0.023206	SD	0.00841794	0.00931986	0.0543157	0.0240753
Fig. 5 D
		GFP+DMSO	OE-TOX3+DMSO	GFP+OICR-9429	OE-TOX3+OICR9429
	Day 15	54.614	22.0981	89.7721	38.2927
		28.0228	32.969	63.737	32.1592
		59.8098	32.9381	56.3176	27.1755
		41.6905	44.7537	31.837	34.4358
		28.4522	18.0837	45.2108	26.5512
	Mean	42.5179	30.1685	57.3749	31.7229
	SD	14.6113	10.4811	21.7447	4.95323
	Day 17	138.578	72.3715	143.919	113.642
		118.068	32.5632	212.75	145.793
		113.365	46.7883	170.231	65.9571
		150.619	19.542	126.532	75.9107
		67.7659	22.295	165.586	144.599
	Mean	117.679	38.712	163.804	109.18
	SD	31.7487	21.6391	32.4994	37.3831
	Day 19	506.27	69.5775	595.506	193.438
		228.694	91.1881	413.147	215.053
		162.298	54.1752	578.128	235.759
		337.573	37.7538	353.415	175.606
		436.861	116.572	517.777	223.733
	Mean	334.339	73.8532	491.595	208.718
	SD	142.162	30.9598	105.141	24.1176
	Day 21	560.651	146.111	1255.26	417.775
		398.419	98.0597	831.518	413.701
		486.466	134.572	687.353	382.355
		515.054	90.1964	670.736	388.765
		598.011	143.915	850.444	614.99
	Mean	511.72	122.571	859.063	443.517
	SD	76.3649	26.4699	235.987	97.0735
	Day 23	741.509	231.585	1849.92	597.478
		734.201	207.594	1337.62	555.157
		991.285	170.258	1223.03	585.325
		756.992	229.83	1405.2	609.739
		867.883	278.044	934.252	1003.28
	Mean	818.374	223.462	1350	670.196
	SD	110.804	39.2688	332.449	187.3
		GFP+DMSO	OE-TOX3+DMSO	GFP+OICR-9429	OE-TOX3+OICR9429
		741.509	231.585	1849.92	597.478
		734.201	207.594	1337.62	555.157
		991.285	170.258	1223.03	585.325
		756.992	229.83	1405.2	609.739
		867.883	278.044	934.252	1003.28
	Mean	818.374	223.462	1350	670.196
	SD	110.804	39.2688	332.449	187.3
Fig. 5 E
	clone				sphere
	GFP+DMSO	OE-TOX3+DMSO	GFP+OICR-9429	OE-TOX3+OICR9429	GFP+DMSO	OE-TOX3+DMSO	GFP+OICR-9429	OE-TOX3+OICR9429
	722	1192	300	730	140	452	90	200
	750	1252	363	740	110	352	80	210
	753	1217	334	703	119	397	80	200
Normalization	0.973483	1.60719	0.404494	0.98427	1.13821	3.6748	0.731707	1.62602
	1.01124	1.68809	0.489438	0.997753	0.894309	2.86179	0.650407	1.70732
	1.01528	1.6409	0.450337	0.947865	0.96748	3.22764	0.650407	1.62602
Mean	1	1.64539	0.44809	0.976629	1	3.25474	0.677507	1.65312
SD	0.0230532	0.0406363	0.0425165	0.0258065	0.125161	0.407181	0.046939	0.046939
Fig. 5 H
	LOVO						HCT116
	GFP NC	GFP si1-WDR5	GFP si2-WDR5	OE-TOX3 NC	OE-TOX3 si1-WDR5	OE-TOX3 si2-WDR5	GFP NC	GFP si1-WDR5	GFP si2-WDR5	OE-TOX3 NC	OE-TOX3 si1-WDR5	OE-TOX3 si2-WDR5
	0.862	0.7	0.656	1.29	0.766	0.834	0.745	0.483	0.49	1.075	0.59	0.831
	0.89	0.598	0.688	1.107	0.558	1.031	0.612	0.436	0.518	1.773	0.465	0.914
	0.9	0.475	0.596	1.54	0.587	0.98	0.531	0.425	0.556	1.272	0.483	0.708
	0.7	0.462	0.519	1.333	0.647	0.815	0.558	0.394	0.371	1.111	0.456	0.699
	0.872	0.505	0.533	1.388	0.574	0.904	0.548	0.361	0.396	2.142	0.483	0.657
Normalization	1.02036	0.828598	0.776515	1.52699	0.906723	0.987216	1.24415	0.806613	0.818303	1.79526	0.985304	1.38778
	1.0535	0.70786	0.814394	1.31037	0.660511	1.22041	1.02204	0.728123	0.865063	2.96092	0.776553	1.52639
	1.06534	0.562263	0.705492	1.82292	0.694839	1.16004	0.886774	0.709753	0.928524	2.12425	0.806613	1.18236
	0.828598	0.546875	0.614347	1.57789	0.765862	0.964725	0.931864	0.657983	0.619572	1.85538	0.761523	1.16733
	1.0322	0.597775	0.630919	1.64299	0.679451	1.07008	0.915164	0.602872	0.661323	3.57715	0.806613	1.09719
Mean	1	0.648674	0.708333	1.57623	0.741477	1.08049	1	0.701069	0.778557	2.46259	0.827321	1.27221
SD	0.0974189	0.118634	0.0876531	0.186025	0.100597	0.109675	0.145566	0.0765603	0.132828	0.777673	0.0904475	0.178649
	LOVO				HCT116
	Scr GFP	Scr OE-WDR5	Sh-TOX3 GFP	Sh-TOX3 OE-WDR5	Scr GFP	Scr OE-WDR5	Sh-TOX3 GFP	Sh-TOX3 OE-WDR5
	0.897	1.885	0.621	1.006	0.799	0.936	0.396	0.734
	0.89	1.397	0.613	0.9	0.639	1.006	0.405	0.75
	0.756	1.17	0.63	0.662	0.772	1.308	0.465	0.694
	0.685	1.37	0.589	0.968	0.722	1.061	0.344	0.815
	0.845	1.114	0.527	0.796	0.864	1.199	0.389	0.719
Normalization	1.10115	2.31402	0.762337	1.23496	1.05688	1.2381	0.52381	0.970899
	1.09256	1.71495	0.752517	1.10484	0.845238	1.33069	0.535714	0.992063
	0.928063	1.43629	0.773386	0.812669	1.02116	1.73016	0.615079	0.917989
	0.840904	1.68181	0.723054	1.18831	0.955026	1.40344	0.455026	1.07804
	1.03732	1.36754	0.646943	0.977167	1.14286	1.58598	0.51455	0.951058
Mean	1	1.70292	0.731647	1.06359	1.00423	1.45767	0.528836	0.982011
SD	0.11256	0.373364	0.050912	0.171067	0.111776	0.198741	0.0573638	0.060215
	LOVO				HCT116
	GFP DMSO	GFP OICR-9429	OE-TOX3 DMSO	OE-TOX3 OICR-9429	GFP DMSO	GFP OICR-9429	OE-TOX3 DMSO	OE-TOX3 OICR-9429
	1.067	0.487	1.601	0.917	0.724	0.634	1.678	0.853
	0.898	0.564	1.674	0.949	0.682	0.451	1.587	0.885
	0.95	0.562	1.637	1.107	0.856	0.456	1.774	1.481
	0.769	0.556	1.808	1.036	0.779	0.558	1.399	1.1
	0.884	0.511	1.747	1.031	0.689	0.381	1.502	0.771
Normalization	1.16791	0.533056	1.75241	1.00372	0.970509	0.849866	2.24933	1.14343
	0.982925	0.617338	1.83231	1.03875	0.914209	0.604558	2.12735	1.18633
	1.03984	0.615149	1.79181	1.21169	1.14745	0.61126	2.37802	1.98525
	0.841725	0.608581	1.97898	1.13398	1.04424	0.747989	1.87534	1.47453
	0.967601	0.559326	1.91222	1.1285	0.923592	0.510724	2.0134	1.03351
Mean	1	0.58669	1.85355	1.10333	1	0.664879	2.12869	1.36461
SD	0.118504	0.0382552	0.0917437	0.0827759	0.0971688	0.133609	0.196341	0.38328

## Sheet: Fig.6
Fig. 6 B
		OXA	NS
	<1mm	28.5714	18.1818
	1-3mm	57.1429	45.4545
	>3mm	14.2857	36.3636
	Mean	33.3333	33.3333
	SD	21.8218	13.8866
Fig. 6 C
	NS					OXA
	<50	5330	430986	80.8604		<50	4660	426829	91.5942
		6408	479632	74.8489			4880	436819	89.5121
		5504	455430	82.7453			4080	361992	88.7235
	Mean	5747.33	455349	79.4849		Mean	4540	408547	89.9433
	SD	578.731	24323.1	4.12397		SD	413.28	40625.8	1.48312
	50-200	5608	258964	46.1776		50-200	3420	458068	133.938
		4176	300298	71.9104			4054	531992	131.226
		4180	310278	74.2292			3714	531992	143.24
	Mean	4654.67	289847	64.1057		Mean	3729.33	507351	136.135
	SD	825.613	27206.7	15.5695		SD	317.278	42680	6.30066
	>200	3784	233871	61.8052		>200	3456	445437	128.888
		4776	255426	53.4812			4662	557842	119.657
		4732	258127	54.5492			4634	501317	108.182
	Mean	4430.67	249141	56.6119		Mean	4250.67	501532	118.909
	SD	560.462	13293.3	4.52917		SD	688.344	56202.8	10.3731
Fig. 6 D
		1’Spheroids		2’Spheroids
		NS	OXA	NS	OXA
	25	2	7	10	23
	50	6	15	25	49
	100	8	32	45	89
	%	0.08	0.28	0.4	0.92
		0.12	0.3	0.5	0.98
		0.08	0.32	0.45	0.89
	Mean	0.0933333	0.3	0.45	0.93
	SD	0.023094	0.02	0.05	0.0458258
Fig. 6 F
	NS
		TOX3			ABCG2			WDR5
	N1	5330	6408	5504	5608	4176	4180	3784	4776	4732
	N2	430986	479632	455430	258964	300298	310278	233871	255426	258127
	N2/N1	80.8604	74.8489	82.7453	46.1776	71.9104	74.2292	61.8052	53.4812	54.5492
	Mean	145466	162038	153672	88206.1	101515	104844	79238.9	86751.8	87637.8
	SD	247282	275062	261344	147907	172163	177923	133928	146095	147666
	OXA
		TOX3			ABCG2			WDR5
	N1	4660	4880	4080	3420	4054	3714	3456	4662	4634
	N2	426829	436819	361992	458068	531992	531992	445437	557842	501317
	N2/N1	91.5942	89.5121	88.7235	133.938	131.226	143.24	128.888	119.657	108.182
	Mean	143860	147263	122054	153874	178726	178616	149674	187541	168686
	SD	245069	250774	207802	263445	305944	306037	256144	320698	288075

## Sheet: Fig.7
Fig. 7 B
	Without metastasis					With metastasis								Without metastasis
	ABCG2 T	TOX3-T	WDR5-T	N		ABCG2 T	TOX3-T	WDR5-T	N					ABCG2 T	TOX3-T	WDR5-T	N
	95.51227062	103.1066282	96.97169249	N0		91.42701525	156.7864924	95.79583333	N1a					95.51227062	103.1066282	96.97169249	N0
	123.3971014	123.0404624	112.7739303	N0		159.9952067	152.4357184	149.0915401	N1a					123.3971014	123.0404624	112.7739303	N0
	104.5472292	155.1262042	93.47677824	N0		128.5204893	128.5235474	187.9004348	N1a					104.5472292	155.1262042	93.47677824	N0
	155.8214519	181.0938104	159.4166199	N0		139.0320684	142.8495332	149.7177528	N1a					155.8214519	181.0938104	159.4166199	N0
	96.66978485	140.3242906	97.19207623	N0		65.23397731	78.7083583	86.08384965	N1a					96.66978485	140.3242906	97.19207623	N0
	94.25425215	118.1560897	106.7804085	N0		115.5673629	95.11207421	95.62111145	N1a					94.25425215	118.1560897	106.7804085	N0
	49.39605263	69.79549356	81.21289134	N0		91.28730937	103.9350092	92.54748758	N1a					49.39605263	69.79549356	81.21289134	N0
	167.5049912	167.5049912	146.1059946	N0		99.05714286	96.67279726	99.27201735	N1a					167.5049912	167.5049912	146.1059946	N0
	62.50112697	95.45721554	75.23540258	N0		141.2125935	114.0052169	139.8179012	N1a					62.50112697	95.45721554	75.23540258	N0
	99.00549828	70.57583082	95.95829751	N0		133.4577856	133.7502191	149.9701162	N1b					99.00549828	70.57583082	95.95829751	N0
	100.8927382	126.0949209	108.8458663	N0		141.6936508	137.0096939	171.1048193	N1b					100.8927382	126.0949209	108.8458663	N0
	115.2565022	182.5210762	120.9591659	N0		151.103	144.208402	158.1928447	N1b					115.2565022	182.5210762	120.9591659	N0
	99.31616688	126.888673	95.34320988	N0		155.7824722	151.4590619	156.8895671	N1b					99.31616688	126.888673	95.34320988	N0
	142.88463	88.19808612	47.12053259	N0		104.1374081	58.04837231	91.80011059	N1b					142.88463	88.19808612	47.12053259	N0
	159.3280245	82.09259259	137.5941083	N0		101.3064815	101.3296296	95.40882525	N1b					159.3280245	82.09259259	137.5941083	N0
	59.92706607	88.875462	70.90904936	N0		159.9555958	159.9555958	123.2355769	N1b					59.92706607	88.875462	70.90904936	N0
	136.9512727	163.7656522	126.4697445	N0		157.4278312	157.4278312	134.1270942	N1b					136.9512727	163.7656522	126.4697445	N0
	89.16473855	75.28227672	74.83130841	N0		98.91578947	98.59703264	60.71672932	N1b					89.16473855	75.28227672	74.83130841	N0
	63.57499476	67.18131139	101.24631	N0		184.4714984	183.7274939	140.6468683	N1b					63.57499476	67.18131139	101.24631	N0
	148.2350937	116.533407	115.8204182	N0		100.2674862	24.08482564	98.96694561	N1b					148.2350937	116.533407	115.8204182	N0
	50.8991909	77.34771148	69.75345423	N0		44.3477349	65.26103819	44.27345059	N1b					50.8991909	77.34771148	69.75345423	N0
	67.5498008	67.53186405	66.19733985	N0		126.329374	128.6879114	138.9753788	N1b					67.5498008	67.53186405	66.19733985	N0
	58.50595238	58.50595238	54.43519278	N0		70.98453893	105.4064607	70.63351648	N1b					58.50595238	58.50595238	54.43519278	N0
	111.7922652	91.88081264	105.2582231	N0		106.4830849	119.9640771	105.2628625	N1b					111.7922652	91.88081264	105.2582231	N0
	56.88323751	98.62700166	91.86696751	N0		147.1841869	103.6621034	80.2303523	N1b					56.88323751	98.62700166	91.86696751	N0
	58.475156	76.05109708	57.88579447	N0		111.4669487	111.4695928	157.7199622	N2a					58.475156	76.05109708	57.88579447	N0
	98.88819039	120.0689914	104.5585849	N0		135.702058	115.632287	136.3397556	N2a					98.88819039	120.0689914	104.5585849	N0
	58.1886489	58.07588262	38.16472778	N0		128.6046203	121.4985642	129.4986631	N2a					58.1886489	58.07588262	38.16472778	N0
	54.38077803	74.93004115	58.19347379	N0		140.9375723	118.1798436	141.755814	N2a					54.38077803	74.93004115	58.19347379	N0
	136.4518072	136.4518072	122.4899554	N0		94.97011871	79.64679693	85.92763819	N2b					136.4518072	136.4518072	122.4899554	N0
	57.85862069	69.01457351	56.84096573	N0		132.3093859	131.9272097	137.0743551	N2b					57.85862069	69.01457351	56.84096573	N0
	101.4968288	106.1416943	99.11879562	N0		159.6611446	159.6611446	140.8941962	N2b					101.4968288	106.1416943	99.11879562	N0
	59.40056285	59.40056285	28.19702947	N0		180.3530124	183.4689766	178.1417464	N2b					59.40056285	59.40056285	28.19702947	N0
	96.80924046	97.28596962	97.94751773	N0		112.3041058	87.74648547	148.8598592	N2b					96.80924046	97.28596962	97.94751773	N0
	52.5514326	53.9078277	89.1987013	N0										52.5514326	53.9078277	89.1987013	N0
	92.92139175	90.60051436	96.3575388	N0										92.92139175	90.60051436	96.3575388	N0
	79.88894031	79.88894031	71.37316514	N0										79.88894031	79.88894031	71.37316514	N0
	90.42288961	98.53977273	98.14265864	N0										90.42288961	98.53977273	98.14265864	N0
	54.91690682	54.94092219	49.8200987	N0										54.91690682	54.94092219	49.8200987	N0
	55.25052192	54.66744951	54.8091716	N0										55.25052192	54.66744951	54.8091716	N0
	68.31294452	69.60456274	67.85180534	N0										68.31294452	69.60456274	67.85180534	N0
	81.43116883	99.38266742	102.7869631	N0										81.43116883	99.38266742	102.7869631	N0
	103.0074206	95.91773504	102.8547718	N0										103.0074206	95.91773504	102.8547718	N0
	33.44995397	14.65704894	33.33158585	N0										33.44995397	14.65704894	33.33158585	N0
	164.5784753	105.4545848	85.629958	N0										164.5784753	105.4545848	85.629958	N0
	33.81386477	15.48579907	33.72513776	N0										33.81386477	15.48579907	33.72513776	N0
	97.7173516	108.2238041	99.39665583	N0										97.7173516	108.2238041	99.39665583	N0
	98.31679925	60.8384736	61.06140351	N0										98.31679925	60.8384736	61.06140351	N0
	102.1694352	93.55416888	101.8873551	N0										102.1694352	93.55416888	101.8873551	N0
	104.3772455	91.44891122	66.14344569	N0										104.3772455	91.44891122	66.14344569	N0
	31.84919786	27.71419478	31.86623863	N0										31.84919786	27.71419478	31.86623863	N0
	82.74375504	123.2277397	167.5082645	N0										82.74375504	123.2277397	167.5082645	N0
	99.74118738	97.25880994	99.55648148	N0										99.74118738	97.25880994	99.55648148	N0
	57.1644826	90.90376759	56.72869955	N0										57.1644826	90.90376759	56.72869955	N0
	26.7726503	79.10641965	27.10544363	N0										26.7726503	79.10641965	27.10544363	N0
	38.99703923	23.39793165	38.73161765	N0										38.99703923	23.39793165	38.73161765	N0
	136.4518072	162.5158158	134.0266272	N0										136.4518072	162.5158158	134.0266272	N0
	8.507232851	47.77767857	8.537740272	N0										8.507232851	47.77767857	8.537740272	N0
	162.5470219	166.0556575	162.6823529	N0										162.5470219	166.0556575	162.6823529	N0
	85.67113276	75.06024379	85.60567951	N0										85.67113276	75.06024379	85.60567951	N0
Fig. 7 C-E
	survival status	201507survival time	ABCG2 T	TOX3-T	WDR5-T	sex	age	distant transfer site	pathologic staging	T	N	M	survival status	ABCG2 T	TOX3-T	WDR5-T	WDR5-T
	survival	78	95.5123	103.107	96.9717	man	72	no	Ⅱ	T3	N0	M0	0	1	1	1	1
	death	1	133.458	133.75	149.97	woman	57	no	Ⅱ	T2	N1b	M0	1	1	1	1	1
	death	13	123.397	123.04	112.774	man	76	no	Ⅱ	T3	N0	M0	1	1	1	1	1
	death	7	141.694	137.01	171.105	man	61	no	Ⅱ	T4a	N1b	M0	1	1	1	1	1
	survival	78	91.427	156.786	95.7958	man	72	no	Ⅲ	T3	N1a	M0	0	1	1	1	1
	survival	78	104.547	155.126	93.4768	woman	63	no	Ⅱ	T3	N0	M0	0	1	1	1	1
	survival	77	94.9701	79.6468	85.9276	woman	78	no	Ⅱ	T3	N2b	M0	0	1	0	1	1
	death	7	132.309	131.927	137.074	man	63	no	Ⅲ	T4a	N2b	M0	1	1	1	1	1
	death	22	155.821	181.094	159.417	man	78	paraureteral	Ⅰ-Ⅱ	T3	N0	M1b	1	1	1	1	1
	survival	77	96.6698	140.324	97.1921	man	62	no	Ⅰ-Ⅱ	T3	N0	M0	0	1	1	1	1
	survival	77	94.2543	118.156	106.78	man	59	no	Ⅱ	T3	N0	M0	0	1	1	1	1
	death	11	159.661	159.661	140.894	woman	73	no	Ⅱ-Ⅲ	T4a	N2b	M0	1	1	1	1	1
	survival	77	49.3961	69.7955	81.2129	man	78	no	Ⅱ	T3	N0	M0	0	0	0	0	0
	death	44	167.505	167.505	146.106	woman	50	no	Ⅱ	T4a	N0	M0	1	1	1	1	1
	survival	77	62.5011	95.4572	75.2354	woman	83	no	Ⅰ-Ⅱ	T2	N0	M0	0	0	0	1	0
	death	25	151.103	144.208	158.193	woman	63	liver	Ⅱ	T4a	N1b	M1a	1	1	1	1	1
	survival	76	99.0055	70.5758	95.9583	man	73	no	Ⅰ-Ⅱ	T3	N0	M0	0	1	0	1	1
	death	23	159.995	152.436	149.092	woman	60	liver	Ⅱ	T4b	N1a	M1a	1	1	1	1	1
	death	38	100.893	126.095	108.846	man	68	no	Ⅱ	T4a	N0	M0	1	1	1	1	1
	death	13	155.782	151.459	156.89	woman	87	no	Ⅰ-Ⅱ	T4b	N1b	M0	1	1	1	1	0
	death	8	115.257	182.521	120.959	woman	52	no	Ⅱ-Ⅲ	T4a	N0	M0	1	1	1	1	1
	survival	76	99.3162	126.889	95.3432	woman	51	no	Ⅱ	T1	N0	M0	0	1	1	1	1
	survival	76	142.885	88.1981	47.1205	woman	61	no	Ⅱ	T3	N0	M0	0	1	0	1	0
	death	12	159.328	82.0926	137.594	woman	48	no	Ⅱ-Ⅲ	T3	N0	M0	1	1	0	1	1
	survival	76	59.9271	88.8755	70.909	woman	59	no	Ⅱ	T2	N0	M0	0	0	0	1	0
	survival	76	104.137	58.0484	91.8001	man	61	no	Ⅱ	T4a	N1b	M0	0	1	0	1	1
	death	40	136.951	163.766	126.47	woman	77	no	Ⅱ	T2	N0	M0	1	1	1	1	1
	death	42	128.52	128.524	187.9	man	78	no	Ⅱ	T3	N1a	M0	1	1	1	1	1
	death	33	89.1647	75.2823	74.8313	woman	79	no	Ⅱ	T3	N0	M0	1	0	0	0	0
	survival	75	101.306	101.33	95.4088	man	81	no	Ⅱ	T3	N1b	M0	0	1	1	1	1
	survival	75	63.575	67.1813	101.246	man	85	no	Ⅰ-Ⅱ	T3	N0	M0	0	0	0	1	1
	death	40	148.235	116.533	115.82	man	90	no	Ⅱ	T4a	N0	M0	1	1	1	1	1
	survival	75	50.8992	77.3477	69.7535	woman	60	no	Ⅱ	T3	N0	M0	0	0	0	1	0
	survival	75	67.5498	67.5319	66.1973	man	73	no	Ⅱ	T3	N0	M0	0	0	0	1	0
	survival	75	58.506	58.506	54.4352	woman	54	no	Ⅱ	T3	N0	M0	0	0	0	1	0
	survival	75	111.792	91.8808	105.258	man	80	no	Ⅱ	T3	N0	M0	0	1	1	1	1
	survival	75	56.8832	98.627	91.867	woman	65	no	Ⅰ-Ⅱ	T3	N0	M0	0	0	1	1	1
	survival	75	58.4752	76.0511	57.8858	woman	59	no	Ⅱ	T3	N0	M0	0	0	0	1	0
	survival	75	98.8882	120.069	104.559	man	79	no	Ⅰ-Ⅱ	T3	N0	M0	0	1	1	1	1
	death	13	159.956	159.956	123.236	woman	76	no	Ⅱ	T4a	N1b	M0	1	1	1	1	1
	survival	74	58.1886	58.0759	38.1647	woman	76	no	Ⅰ-Ⅱ	T3	N0	M0	0	0	0	0	0
	death	39	157.428	157.428	134.127	man	63	no	Ⅰ-Ⅱ	T4a	N1b	M0	1	1	1	1	1
	survival	74	54.3808	74.93	58.1935	woman	44	no	Ⅱ	T2	N0	M0	0	0	0	0	0
	death	13	136.452	136.452	122.49	man	73	no	Ⅱ	T3	N0	M0	1	1	1	1	1
	survival	73	57.8586	69.0146	56.841	man	79	no	Ⅰ-Ⅱ	T3	N0	M0	0	0	0	0	0
	survival	73	98.9158	98.597	60.7167	man	55	no	Ⅱ-Ⅲ	T4a	N1b	M0	0	1	1	1	0
	survival	73	101.497	106.142	99.1188	woman	65	no	Ⅱ	T3	N0	M0	0	1	1	1	1
	survival	73	59.4006	59.4006	28.197	man	75	no	Ⅱ	T3	N0	M0	0	0	0	1	0
	survival	73	96.8092	97.286	97.9475	woman	60	no	Ⅱ	T3	N0	M0	0	1	1	1	1
	death	7	139.032	142.85	149.718	woman	73	no	Ⅱ	T3	N1a	M0	1	1	1	1	1
	survival	73	65.234	78.7084	86.0838	man	81	no	Ⅱ	T3	N1a	M0	0	0	0	1	0
	survival	73	52.5514	53.9078	89.1987	man	61	no	Ⅰ-Ⅱ	T2	N0	M0	0	0	0	0	0
	death	16	184.471	183.727	140.647	man	65	no	Ⅲ	T4b	N1b	M0	1	1	1	1	1
	death	16	111.467	111.47	157.72	man	61	肝	Ⅱ-Ⅲ	T4a	N2a	M1a	1	1	1	1	1
	survival	72	92.9214	90.6005	96.3575	woman	55	no	Ⅱ-Ⅲ	T3	N0	M0	0	1	1	1	1
	death	21	79.8889	79.8889	71.3732	man	55	no	Ⅱ	T4a	N0	M0	1	0	0	0	0
	survival	72	90.4229	98.5398	98.1427	man	83	no	Ⅰ	T3	N0	M0	0	1	1	1	1
	survival	72	54.9169	54.9409	49.8201	woman	69	no	Ⅱ	T4a	N0	M0	0	0	0	0	0
	survival	72	115.567	95.1121	95.6211	woman	80	no	Ⅱ-Ⅲ	T4a	N1a	M0	0	1	1	1	1
	survival	71	55.2505	54.6674	54.8092	man	57	no	Ⅰ	T3	N0	M0	0	0	0	0	0
	survival	71	68.3129	69.6046	67.8518	man	43	no	Ⅱ	T3	N0	M0	0	0	0	0	0
	survival	71	91.2873	103.935	92.5475	woman	82	no	Ⅱ-Ⅲ	T3	N1a	M0	0	1	1	1	1
	survival	71	81.4312	99.3827	102.787	woman	69	no	Ⅰ-Ⅱ	T2	N0	M0	0	1	1	1	1
	survival	71	103.007	95.9177	102.855	man	83	no	Ⅱ	T4a	N0	M0	0	1	1	1	1
	survival	71	33.45	14.657	33.3316	woman	46	no	Ⅱ	T3	N0	M0	0	0	0	0	0
	death	0.37	180.353	183.469	178.142	man	82	no	Ⅲ	T3	N2b	M0	1	1	1	1	1
	death	67	164.578	105.455	85.63	woman	78	no	Ⅰ-Ⅱ	T3	N0	M0	1	1	1	1	0
	survival	70	33.8139	15.4858	33.7251	woman	81	no	Ⅱ	T4a	N0	M0	0	0	0	1	0
	survival	70	97.7174	108.224	99.3967	man	58	no	Ⅱ	T3	N0	M0	0	1	1	1	1
	survival	70	98.3168	60.8385	61.0614	man	62	no	Ⅰ	T3	N0	M0	0	1	0	0	0
	survival	70	102.169	93.5542	101.887	man	73	no	Ⅱ	T4a	N0	M0	0	1	1	1	1
	survival	70	104.377	91.4489	66.1434	woman	50	no	Ⅱ	T3	N0	M0	0	1	1	0	0
	survival	70	31.8492	27.7142	31.8662	man	62	no	Ⅱ	T4b	N0	M0	0	0	0	1	0
	death	19	135.702	115.632	136.34	woman	27	no	Ⅲ	T4a	N2a	M0	1	1	1	1	1
	death	35	82.7438	123.228	167.508	man	54	no	Ⅱ	T3	N0	M0	1	0	1	1	1
	survival	69	99.0571	96.6728	99.272	woman	77	no	Ⅰ-Ⅱ	T4a	N1a	M0	0	1	1	1	1
	survival	69	100.267	24.0848	98.9669	woman	55	no	Ⅱ	T4a	N1b	M0	0	1	0	1	1
	survival	69	99.7412	97.2588	99.5565	man	66	no	Ⅱ	T2	N0	M0	0	1	1	1	1
	death	42	112.304	87.7465	148.86	man	60	no	Ⅱ	T3	N2b	M0	1	1	1	1	1
	death	19	128.605	121.499	129.499	man	65	no	Ⅱ	T3	N2a	M0	1	1	0	1	1
	survival	69	44.3477	65.261	44.2735	woman	81	no	Ⅱ	T3	N1b	M0	0	0	0	1	0
	death	15	126.329	128.688	138.975	man	56	no	Ⅱ	T3	N1b	M0	1	1	1	1	1
	death	67	70.9845	105.406	70.6335	man	54	no	Ⅱ	T4a	N1b	M0	1	0	1	0	0
	survival	69	57.1645	90.9038	56.7287	woman	52	no	Ⅱ	T2	N0	M0	0	0	1	1	0
	death	23	106.483	119.964	105.263	woman	62	no	Ⅰ-Ⅱ	T4a	N1b	M0	1	1	1	1	1
	death	19	141.213	114.005	139.818	man	67	no	Ⅱ	T3	N1a	M0	1	1	1	1	1
	survival	77	26.7727	79.1064	27.1054	woman	68	no	Ⅱ	T3	N0	M0	0	0	0	1	0
	survival	77	38.997	23.3979	38.7316	man	39	no	Ⅱ	T4a	N0	M0	0	0	0	1	0
	death	56	140.938	118.18	141.756	man	55	no	Ⅱ	T4a	N2a	M0	1	1	1	1	1
	death	17	136.452	162.516	134.027	man	73	duodenum	Ⅲ-Ⅳ	T4a	N0	M1b	1	1	1	1	1
	survival	75	8.50723	47.7777	8.53774	woman	70	no	Ⅱ	T2	N0	M0	0	0	0	1	0
	death	23	147.184	103.662	80.2304	woman	66	no	Ⅱ-Ⅲ	T4b	N1b	M0	1	1	1	1	0
	death	1	162.547	166.056	162.682	woman	48	no	Ⅱ	T3	N0	M0	1	1	1	1	1
	death	58	85.6711	75.0602	85.6057	woman	47	no	Ⅱ	T3	N0	M0	1	0	0	0	0
