# Supplementary material for: A novel TOX3-WDR5-ABCG2 signaling axis regulates the progression of colorectal cancer by accelerating stem-like traits and chemoresistance
Source: PLoS Biol. 2023 Sep 14;21(9):e3002256. doi: 10.1371/journal.pbio.3002256 (PMC10501593; doi:10.1371/journal.pbio.3002256)
Supplement: S2 Data — (XLSX) [file pbio.3002256.s011.xlsx]

## Sheet: S Fig.1
S Fig. 1 A
	clone	LOVO		HCT116
		A	S	A	S
		1200	2040	1230	2520
		1363	2130	1254	2347
		1190	2232	1379	2689
	Normalization	0.959233	1.6307	0.955216	1.95703
		1.08953	1.70264	0.973855	1.82268
		0.951239	1.78417	1.07093	2.08827
	mean	1	1.70584	1	1.95599
	SD	0.0776368	0.0767886	0.0621295	0.132801
	transwell	LOVO		HCT116
		A	S	A	S
		11650	5448	4230	2020
		11867	6132	4224	1984
		12180	5202	5389	2289
	Normalization	2.08259	0.973901	2.01653	0.962975
		2.12138	1.09617	2.01367	0.945813
		2.17733	0.929925	2.56904	1.09121
	mean	2.1271	1	2.19975	1
	SD	0.0476305	0.086143	0.319826	0.079457
S Fig. 1 C
		A	S					A	S
	Day 15	44.0325	43.0044					176.395	486.243
		28.3574	26.3548					224.618	393.329
		36.1161	32.1489					164.113	419.947
		32.258	34.7156					171.308	343.877
		22.4839	26.6093					232.26	456.534
	Mean	32.6496	32.5666				Mean	193.739	419.986
	SD	8.1164	6.8523				SD	32.09	55.2921
	Day 17	82.0373	77.2475
		59.7375	55.7473
		61.8184	106.186
		57.0513	62.249
		67.424	71.4825
	Mean	65.6137	74.5826
	SD	9.94055	19.509
	Day 19	140.713	251.795
		94.1815	241.716
		144.706	244.973
		89.7345	219.354
		109.837	190.804
	Mean	115.834	229.728
	SD	25.6835	24.9289
	Day 21	154.297	422.433
		172.667	431.414
		153.505	313.952
		107.549	298.628
		143.263	275.825
	Mean	146.256	348.45
	SD	24.0931	72.9784
	Day 23	176.395	486.243
		224.618	393.329
		164.113	419.947
		171.308	343.877
		232.26	456.534
	Mean	193.739	419.986
	SD	32.09	55.2921
S Fig. 1 D
		clone		sphere
		A	S	A	S
		47	183	22	69
		59	159	34	72
		49	176	38	77
	Normalization	0.909677	3.54194	0.702128	2.20213
		1.14194	3.07742	1.08511	2.29787
		0.948387	3.40645	1.21277	2.45745
	Mean	1	3.34194	1	2.31915
	SD	0.124434	0.238884	0.265745	0.128983
S Fig. 1 E
			A	S
		25	10	20
		50	30	45
		100	60	90
		%	0.4	0.8
			0.6	0.9
			0.6	0.9
		Mean	0.533333	0.866667
		SD	0.11547	0.057735
S Fig. 1 G
		S LOVO			S HCT116
		NC	si1-TOX3	si3-TOX3	NC	si1-TOX3	si3-TOX3
	TOX3	399992	115158	173740	348743	116756	168929
		392341	116381	182331	347663	118223	167823
		368327	120311	172233	352241	112230	157895
	Input	22845	21591	20775	19521	19810	19722
	TOX3/Input	17.509	5.33361	8.36294	17.865	5.89379	8.56551
		17.174	5.39026	8.77646	17.8097	5.96784	8.50943
		16.1229	5.57228	8.2904	18.0442	5.66532	8.00603
	Mean	16.9353	5.43205	8.4766	17.9063	5.84232	8.36033
	SD	0.723227	0.1247	0.26221	0.122589	0.157693	0.308104

## Sheet: S Fig.2
S Fig. 2 A
	TCGA			GSE44076			GSE37182			GSE41258
	normal	tumor		normal	tumor		normal	tumor		normal	tumor
	4.67305	5.47741		7.92295	8.01542		9.75888	9.57101		7.75446	8.1128
	4.92291	4.89893		8.15416	6.92044		9.30004	9.66947		7.78081	6.88482
	5.13431	4.30863		7.31721	7.62267		8.68506	9.65207		7.62804	7.04483
	4.33306	3.80766		7.52916	6.86234		8.49779	9.54595		7.16543	6.81124
	4.51468	4.88781		8.13743	8.71422		9.21404	9.2681		7.57724	0.535527
	4.78434	4.85797		7.86204			9.24512	9.98205		6.38691	8.37356
	4.07535	5.2961	Mean	7.82049	7.62702		8.46893	8.68932		6.98282	9.81375
	3.98728	5.20219	SD	0.335314	0.777315		9.12835	9.26723		7.94768	8.35133
	4.13819	4.02729					9.59845	8.80439		7.51438	7.48457
	5.03463	4.78142					8.39092	8.86049		5.48335	8.82333
	4.14343	5.06514					9.60661	8.81277		7.18934	7.3055
	4.74352	5.08748					9.09448	9.14374		4.50569	6.81328
	4.08679	6.04413					9.43389	9.11696		5.15919	7.47585
	2.33962	5.4619					8.86427	8.98717		5.87583	7.58892
	4.85656	5.44663					9.66244	9.35541		7.19062	7.00531
Mean	4.38451	4.97671					8.92859	9.54803		7.12631	7.95901
SD	0.683037	0.585532					8.3654	9.39754		4.89836	7.8401
							9.0554	9.27794		7.27748	6.25566
							8.78177	9.85302		7.76337	8.26538
							9.17207	9.81916		7.65261	6.62462
							8.53686	9.65866		7.58833	6.15702
							8.5068	9.61682		7.59211	8.40545
							8.36624	9.68796		6.5796	8.25817
							9.96293	9.82446		6.95724	7.79811
							8.46902	9.71303		7.73817	6.7006
							9.57623	9.51694		6.25059	6.74625
							9.32927	9.78778		7.30853	7.66596
							9.82065	9.39999		7.50115	7.40761
							8.68739	9.6836		7.96956	7.71211
							8.60458	9.4174		7.53431	7.52009
							8.91586	9.24502		7.5544	7.35952
							9.31513	9.55814		7.6491	7.58603
							9.58574	9.51548		7.34331	7.64729
							8.89064	9.6814		6.83656	7.8497
							8.76473	10.1691		7.6841	7.59492
							8.65543	9.90827		7.57532	6.39551
							9.62292	10.1691		7.40028	8.41697
							9.43531	9.68745		7.31421	7.85082
							8.8161	10.3075		6.93306	7.75991
							8.73378	9.77377		7.19847	7.88059
							8.6669	9.86685		7.1759	6.95026
							9.30589	9.81788		7.70683	7.18137
							8.71988	9.87435		6.89628
							9.36833	10.2845	Mean	7.09645	7.38604
							9.66031	10.4553	SD	0.824422	1.30227
							10.0935	8.33232
							9.31691	10.0985
							9.87554	11.2036
							9.68334	9.63599
							9.67744	9.45628
							8.88044	9.94485
							8.71118	9.62255
							9.61472	9.38825
							8.6058	9.36863
							8.3102	10.0554
							9.21895	9.76213
							9.18505	9.72664
							9.12987	9.8013
							9.52583	9.8628
							8.73696	9.91672
							9.34495	9.00655
							9.61445	9.64649
							8.34325	9.41978
							9.07951	9.09976
							9.01005	10.0512
							8.92623	9.17164
							8.77286	10.2674
							8.71403	10.5419
							9.55715	10.7636
							9.21969	10.1711
							8.80683	10.3424
							8.74627	11.2478
							8.39392	9.46509
							8.83233	9.52224
							9.11357	9.89917
							8.85297	9.83618
							8.45737	9.84898
							9.20118	10.0424
							8.93662	9.84098
							8.71679	10.1032
							8.26677	9.82864
							9.1062	9.89886
							9.60795	9.72037
							9.51535	9.80585
							9.58382
							9.30306
							9.44498
							9.34943
						Mean	9.07901	9.70191
						SD	0.449529	0.486588
S Fig. 2 C
		LOVO					HCT116
		NC	si-TOX3-1	si-TOX3-2	GFP	OE TOX3	NC	si-TOX3-1	si-TOX3-2	GFP	OE TOX3
		42	25	15	50	86	49	30	23	45	63
		45	23	16	52	88	48	28	22	46	64
		40	22	18	55	89	47	27	21	43	66
	Normalization	0.992126	0.590551	0.354331	0.955414	1.64331	1.02083	0.625	0.479167	1.00746	1.41045
		1.06299	0.543307	0.377953	0.993631	1.68153	1	0.583333	0.458333	1.02985	1.43284
		0.944882	0.519685	0.425197	1.05096	1.70064	0.979167	0.5625	0.4375	0.962687	1.47761
	Mean	1	0.551181	0.385827	1	1.67516	1	0.590278	0.458333	1	1.4403
	SD	0.0594475	0.0360833	0.0360833	0.0480881	0.0291884	0.0208333	0.0318234	0.0208333	0.0341983	0.0341983
S Fig. 2 D
	LOVO
		NC	si-TOX3-1	si-TOX3-2	GFP	OE TOX3
	0h	0.514	0.448	0.538	0.478	0.491	Normalization	1.04091	0.714286	0.738562	1.10218	0.875347
		0.288	0.399	0.431	0.395	0.503		0.90725	0.989583	0.827887	1.14524	1.0004
		0.339	0.38	0.438	0.56	0.578		1.08951	1.06895	0.954248	1.10218	1.11155
		0.384	0.399	0.384	0.362	0.213		0.968003	0.979663	1.22004	1.03904	0.93688
		0.441	0.504	0.56	0.472	0.542		0.99433	1.24752	1.25926	0.611366	1.07582
							Mean	1	1	1	1	1
							SD	0.0695413	0.192467	0.232218	0.220531	0.0971027
	24h	0.711	0.755	0.812	0.806	0.672		1.43985	0.796131	0.64488	1.09931	2.98333
		0.321	0.46	0.394	0.397	0.329		1.52896	1.14087	0.668845	1.58439	3.1183
		0.296	0.307	0.244	0.295	0.367		1.64439	0.977183	0.53159	0.86682	2.76499
		0.383	0.552	0.302	0.461	0.474		1.63224	0.984623	0.642702	1.32319	2.81858
		1.503	1.571	1.393	1.42	1.622		1.36087	0.815972	0.799564	1.36051	3.21953
							Mean	1.52126	0.942956	0.657516	1.24684	2.98094
							SD	0.122359	0.14121	0.0955804	0.273343	0.192871
	48h	0.961	0.882	0.957	0.188	1.055		1.94613	0.925099	0.625272	1.28875	2.81262
		0.373	0.413	0.359	0.304	0.292		1.78615	1.02431	0.747277	1.23134	3.16594
		0.287	0.343	0.366	0.38	0.218		1.93803	0.890377	0.797386	1.32893	3.2374
		0.449	0.429	0.463	0.491	0.402		0.380721	0.753968	0.827887	1.4093	2.8821
		1.417	1.595	1.631	1.452	1.534		2.13649	0.724206	0.474946	1.15385	3.04486
							Mean	1.63751	0.863591	0.694553	1.28243	3.02858
							SD	0.71347	0.124273	0.145051	0.0967496	0.180853
	72h	1.056	1.052	1.068	1.124	1.059		2.13852	1.16319	0.659722	1.36338	3.48948
		0.469	0.4	0.427	0.37	0.42		2.13042	0.992063	0.917659	1.35763	3.3287
		0.266	0.37	0.512	0.417	0.287		2.16282	1.05903	1.26984	1.23134	3.08853
		0.475	0.473	0.429	0.473	0.422		2.27623	0.917659	1.03423	1.35763	3.42398
		1.758	1.677	1.556	1.725	1.709		2.14459	1.04167	0.711806	1.21125	3.39222
							Mean	2.17051	1.03472	0.918651	1.30425	3.34458
							SD	0.0602858	0.0903711	0.248255	0.0760918	0.154422
	HCT116
		NC	si-TOX3-1	si-TOX3-2	GFP	OE TOX3
	0h	0.814	0.848	0.938	0.878	0.891	Normalization	0.931563	1.02873	0.925833	1.02296	0.989319
		0.888	0.899	0.831	0.895	0.803		0.970474	1.04147	1.10248	1.04254	0.93992
		0.739	0.88	0.738	0.856	0.778		1.07347	0.962697	0.92458	1.02296	1.00935
		0.784	0.799	0.784	0.752	0.713		1.00481	1.03684	1.07241	0.981211	1.07076
		0.741	0.704	0.756	0.802	0.742		1.01968	0.930259	0.974693	0.930324	0.990654
							Mean	1	1	1	1	1
							SD	0.0533013	0.0503932	0.0830289	0.044922	0.0471845
	24h	0.911	1.055	0.912	1.006	1.072		1.04257	0.659175	0.458532	1.28262	1.60614
		0.569	0.45	0.527	0.537	0.472		1.20737	0.521316	0.4222	1.24217	1.83044
		0.366	0.337	0.212	0.317	0.287		1.04372	0.610519	0.265598	1.17693	1.85981
		0.983	0.952	0.902	1.061	0.974		1.15129	0.622104	0.397144	1.38439	1.89586
		1.203	1.371	1.393	1.42	1.322		1.22683	0.546803	0.359559	1.27088	1.76502
							Mean	1.13436	0.591983	0.380606	1.2714	1.79146
							SD	0.0877612	0.0565701	0.0737324	0.0752872	0.114164
	48h	1.261	1.382	1.357	1.388	1.255		1.44312	0.663809	0.610123	1.6297	2.35915
		0.573	0.413	0.559	0.604	0.592		1.5816	0.478452	0.429717	1.34264	2.34312
		0.487	0.343	0.466	0.438	0.318		1.55299	0.64759	0.583814	1.51748	2.13752
		1.249	1.029	1.163	1.191	1.202		1.58846	0.699722	0.548735	1.55402	2.20561
		1.767	1.755	1.601	1.652	1.734		1.43626	0.68582	0.398396	1.56837	2.31509
							Mean	1.52049	0.635079	0.514157	1.52244	2.2721
							SD	0.0749866	0.0898155	0.0945882	0.108355	0.096181
	72h	1.356	1.352	1.468	1.324	1.459		1.55184	0.719416	0.74668	1.7941	2.61415
		0.621	0.646	0.594	0.597	0.629		1.54726	0.748378	0.509897	1.66101	2.63952
		0.596	0.407	0.544	0.595	0.467		1.68002	0.688137	0.681533	1.56446	2.47797
		1.375	1.273	1.199	1.273	1.222		1.51522	0.691613	0.745427	1.66101	2.30307
		1.958	1.977	1.856	1.725	1.739		1.66972	0.728684	0.585066	1.59447	2.32176
							Mean	1.59281	0.715246	0.653721	1.65501	2.4713
							SD	0.0763102	0.0254418	0.103952	0.0884363	0.157648
S Fig. 2 E
		LOVO					HCT116
		NC	si-TOX3-1	si-TOX3-2	GFP	OE TOX3	NC	si-TOX3-1	si-TOX3-2	GFP	OE TOX3
		15	8	6	16	23	8	5	4	13	20
		16	7	6	18	25	11	7	3	15	22
		18	9	5	15	22	9	6	4	15	21
	Normalization	0.918367	0.489796	0.367347	0.979592	1.40816	0.857143	0.535714	0.428571	0.906977	1.39535
		0.979592	0.428571	0.367347	1.10204	1.53061	1.17857	0.75	0.321429	1.04651	1.53488
		1.10204	0.55102	0.306122	0.918367	1.34694	0.964286	0.642857	0.428571	1.04651	1.46512
	Mean	1	0.489796	0.346939	1	1.42857	1	0.642857	0.392857	1	1.46512
	SD	0.093522	0.0612245	0.035348	0.093522	0.0935219	0.163663	0.107143	0.061859	0.0805605	0.0697674
S Fig. 2 F
		LOVO					HCT116
		NC	si-TOX3-1	si-TOX3-2	GFP	OE TOX3	NC	si-TOX3-1	si-TOX3-2	GFP	OE TOX3
	25	14	5	3	12	19	12	4	2	10	20
	50	30	15	10	25	43	20	10	8	23	30
	100	65	20	18	55	85	60	18	15	38	78
	%	0.56	0.2	0.12	0.48	0.76	0.48	0.16	0.08	0.4	0.8
		0.6	0.3	0.2	0.5	0.86	0.4	0.2	0.16	0.46	0.6
		0.65	0.2	0.18	0.55	0.85	0.6	0.18	0.15	0.38	0.78
	Mean	0.603333	0.233333	0.166667	0.51	0.823333	0.493333	0.18	0.13	0.413333	0.726667
	SD	0.0450925	0.057735	0.0416333	0.0360555	0.0550757	0.100664	0.02	0.043589	0.0416333	0.110151

## Sheet: S Fig.3
S Fig. 3 B
		LOVO			HCT116
		Scr	sh-TOX3-3	sh-TOX3-4	Scr	sh-TOX3-3	sh-TOX3-4
		150	53	43	139	90	43
		148	53	43	139	84	44
		149	55	46	137	83	42
		1.00671	0.355705	0.288591	1.00482	0.650602	0.310843
	Normalization	0.993289	0.355705	0.288591	1.00482	0.607229	0.318072
		1	0.369128	0.308725	0.990361	0.6	0.303614
	Mean	1	0.360179	0.295302	1	0.619277	0.310843
	SD	0.00671141	0.00774967	0.0116245	0.00834723	0.0273682	0.00722892
S Fig. 3 C
		LOVO			HCT116
		Scr	sh-TOX3-3	sh-TOX3-4	Scr	sh-TOX3-3	sh-TOX3-4
		80	42	35	122	61	45
		83	44	36	125	59	46
		91	59	42	116	50	39
		0.944882	0.496063	0.413386	1.00826	0.504132	0.371901
	Normalization	0.980315	0.519685	0.425197	1.03306	0.487603	0.380165
		1.0748	0.69685	0.496063	0.958678	0.413223	0.322314
	Mean	1	0.570866	0.444882	1	0.46832	0.358127
	SD	0.0671603	0.109743	0.0447158	0.0378725	0.0484253	0.0312888
S Fig. 3 D
		LOVO			HCT116
		Scr	sh-TOX3-3	sh-TOX3-4	Scr	sh-TOX3-3	sh-TOX3-4
	25	19	4	3	20	4	2
	50	43	13	9	30	9	8
	100	85	22	20	78	20	17
	%	0.76	0.16	0.12	0.8	0.16	0.08
		0.86	0.26	0.18	0.6	0.18	0.16
		0.85	0.22	0.2	0.78	0.2	0.17
	Mean	0.823333	0.213333	0.166667	0.726667	0.18	0.136667
	SD	0.0550757	0.0503322	0.0416333	0.110151	0.02	0.0493288
S Fig. 3 F
		LOVO				HCT116
		Scr+GFP	Sh-ABCG2+GFP	Scr+OE-TOX3	OE-TOX3+Sh-ABCG2	Scr+GFP	Sh-ABCG2+GFP	Scr+OE-TOX3	OE-TOX3+Sh-ABCG2
	25	5	2	10	7	6	15	2	8
	50	13	5	26	15	12	30	6	17
	100	30	9	60	32	27	63	8	33
	%	0.2	0.08	0.4	0.28	0.24	0.6	0.08	0.32
		0.26	0.1	0.52	0.3	0.24	0.6	0.12	0.34
		0.3	0.09	0.6	0.32	0.27	0.63	0.08	0.33
	Mean	0.253333	0.09	0.506667	0.3	0.25	0.61	0.0933333	0.33
	SD	0.0503322	0.01	0.100664	0.02	0.0173205	0.0173205	0.023094	0.01
S Fig. 3 G
		Scr+GFP	Sh-TOX3 GFP	Scr+OE-ABCG2	Sh-TOX3+OE-ABCG2
	25	10	5	20	9
	50	25	12	45	22
	100	45	23	80	40
	%	0.4	0.2	0.8	0.36
		0.5	0.24	0.9	0.44
		0.45	0.23	0.8	0.4
	Mean	0.45	0.223333	0.833333	0.4
	SD	0.05	0.0208167	0.057735	0.04

## Sheet: S Fig.4
S Fig. 4 B
		LOVO							HCT116
		NC	sh3	sh4	GFP	OE			NC	sh3	sh4	GFP	OE
	0h	1.376	1.519	1.524	1.552	1.831		0h	1.406	1.309	1.202	1.239	1.391
		1.312	1.387	1.371	1.585	1.846			1.496	1.375	1.226	1.205	1.372
		1.436	1.409	1.129	1.561	1.872			1.456	1.309	1.242	1.295	1.344
		1.411	1.302	1.575	1.553	1.865			1.423	1.322	1.285	1.214	1.336
		1.467	1.357	1.12	1.56	1.856			1.489	1.395	1.284	1.262	1.442
	Normalization	0.982857	1.08889	1.13393	0.993598	0.987594		Normalization	0.966988	0.97541	0.963141	0.996782	1.01017
		0.937143	0.994265	1.02009	1.01472	0.995685			1.02889	1.02459	0.982372	0.969429	0.996369
		1.02571	1.01004	0.84003	0.99936	1.00971			1.00138	0.97541	0.995192	1.04183	0.976035
		1.00786	0.933333	1.17188	0.994238	1.00593			0.97868	0.985097	1.02965	0.976669	0.970225
		1.04786	0.97276	0.833333	0.99872	1.00108			1.02407	1.03949	1.02885	1.01529	1.0472
	Mean	1.00029	0.999857	0.999851	1.00013	1		Mean	1	1	0.99984	1	1
	SD	0.0425962	0.0574918	0.159099	0.00855818	0.00870551		SD	0.0272034	0.0299827	0.0291693	0.0294662	0.030845
	24h	1.276	1.019	0.924	1.352	1.731		24h	0.906	0.609	0.502	0.839	1.291
		1.212	1.087	0.971	1.385	1.746			0.996	0.675	0.506	0.805	1.272
		1.236	1.009	0.929	1.361	1.772			0.956	0.609	0.542	0.895	1.244
		1.211	1.002	0.975	1.353	1.765			0.923	0.622	0.585	0.814	1.236
		1.267	1.057	0.912	1.356	1.756			0.989	0.695	0.524	0.862	1.242
	Normalization	0.911429	0.730466	0.6875	0.865557	0.933657		Normalization	0.623109	0.4538	0.402244	0.67498	0.937545
		0.865714	0.779211	0.72247	0.886684	0.941748			0.685007	0.502981	0.405449	0.647627	0.923747
		0.882857	0.723297	0.69122	0.871319	0.955771			0.657497	0.4538	0.434295	0.720032	0.903413
		0.865	0.71828	0.725446	0.866197	0.951996			0.634801	0.463487	0.46875	0.654867	0.897603
		0.905	0.757706	0.678571	0.868118	0.947141			0.680193	0.517884	0.419872	0.693484	0.901961
	Mean	0.886	0.741792	0.701042	0.871575	0.946063		Mean	0.656121	0.47839	0.426122	0.678198	0.912854
	SD	0.0193391	0.0231371	0.0191808	0.00781575	0.00778644		SD	0.0272034	0.0299827	0.0270212	0.0294662	0.0170931
	48h	1.076	0.719	0.724	1.052	1.531		48h	0.706	0.509	0.402	0.739	1.091
		1.012	0.787	0.771	1.085	1.446			0.796	0.475	0.326	0.705	1.072
		1.036	0.709	0.729	1.061	1.472			0.756	0.489	0.342	0.795	1.044
		1.011	0.702	0.775	1.053	1.465			0.723	0.522	0.385	0.714	1.036
		1.067	0.757	0.712	1.056	1.456			0.789	0.495	0.384	0.702	1.042
	Normalization	0.768571	0.515412	0.53869	0.673496	0.825782		Normalization	0.485557	0.379285	0.322115	0.594529	0.792302
		0.722857	0.564158	0.573661	0.694622	0.779935			0.547455	0.353949	0.261218	0.567176	0.778504
		0.74	0.508244	0.542411	0.679257	0.793959			0.519945	0.364382	0.274038	0.639582	0.75817
		0.722143	0.503226	0.576637	0.674136	0.790183			0.497249	0.388972	0.308494	0.574417	0.75236
		0.762143	0.542652	0.529762	0.676056	0.785329			0.542641	0.368852	0.307692	0.564763	0.756718
	Mean	0.743143	0.526738	0.552232	0.679513	0.795038		Mean	0.518569	0.371088	0.294712	0.588093	0.767611
	SD	0.0216217	0.0258681	0.0214448	0.00873827	0.0179742		SD	0.0272034	0.0135159	0.0257809	0.0310699	0.0170931
	72h	0.876	0.519	0.524	0.952	1.331		72h	0.606	0.409	0.402	0.639	0.991
		0.812	0.587	0.571	0.885	1.346			0.696	0.475	0.386	0.605	0.972
		0.836	0.609	0.529	0.861	1.372			0.65	0.409	0.402	0.695	0.944
		0.811	0.602	0.575	0.853	1.365			0.623	0.422	0.385	0.614	0.936
		0.867	0.557	0.512	0.856	1.356			0.689	0.495	0.384	0.662	0.942
	Normalization	0.625714	0.372043	0.389881	0.609475	0.717907		Normalization	0.416781	0.304769	0.322115	0.514079	0.71968
		0.58	0.420789	0.424851	0.566581	0.725998			0.47868	0.353949	0.309295	0.486726	0.705882
		0.597143	0.436559	0.393601	0.551216	0.740022			0.447043	0.304769	0.322115	0.559131	0.685548
		0.579286	0.431541	0.427827	0.546095	0.736246			0.428473	0.314456	0.308494	0.493966	0.679739
		0.619286	0.399283	0.380952	0.548015	0.731392			0.473865	0.368852	0.307692	0.532582	0.684096
	Mean	0.600286	0.412043	0.403423	0.564277	0.730313		Mean	0.448968	0.329359	0.313942	0.517297	0.694989
	SD	0.0216217	0.0265543	0.0214448	0.0265226	0.00870551		SD	0.0272138	0.0299827	0.00748245	0.0294662	0.0170931
S Fig. 4 C
		sphere
		LOVO				HCT116
		PBS+NC	OXA+NC	OXA+si-TOX3-1	OXA+si-TOX3-2	PBS+NC	OXA+NC	OXA+si-TOX3-1	OXA+si-TOX3-2
		44	39	18	15	124	100	58	43
		42	48	20	14	136	112	50	48
		52	42	24	18	152	118	54	44
	Normalization	0.956522	0.847826	0.391304	0.326087	0.902913	0.728155	0.42233	0.313107
		0.913043	1.04348	0.434783	0.304348	0.990291	0.815534	0.364078	0.349515
		1.13043	0.913043	0.521739	0.391304	1.1068	0.859223	0.393204	0.320388
	Mean	1	0.934783	0.449275	0.34058	1	0.800971	0.393204	0.32767
	SD	0.115033	0.0996212	0.0664141	0.0452536	0.102288	0.0667365	0.0291262	0.0192652
		clone
		LOVO				HCT116
		PBS+NC	OXA+NC	OXA+si-TOX3-1	OXA+si-TOX3-2	PBS+NC	OXA+NC	OXA+si-TOX3-1	OXA+si-TOX3-2
		700	540	222	132	230	120	63	67
		763	530	250	152	254	147	72	55
		834	523	253	117	244	138	64	54
	Normalization	0.914236	0.705268	0.289943	0.172399	0.947802	0.494505	0.259615	0.276099
		0.996517	0.692207	0.326513	0.19852	1.0467	0.605769	0.296703	0.226648
		1.08925	0.683065	0.330431	0.152808	1.00549	0.568681	0.263736	0.222527
	Mean	1	0.693513	0.315629	0.174576	1	0.556319	0.273352	0.241758
	SD	0.0875574	0.0111589	0.0223306	0.0229335	0.049679	0.0566527	0.0203278	0.0298112
S Fig. 4 D
		LOVO				HCT116
		PBS+NC	OXA+NC	OXA+si-TOX3-1	OXA+si-TOX3-2	PBS+NC	OXA+NC	OXA+si-TOX3-1	OXA+si-TOX3-2
	25	22	18	2	2	21	15	2	2
	50	46	20	10	9	40	20	7	5
	100	78	30	19	18	60	33	18	15
	%	0.88	0.72	0.08	0.08	0.84	0.6	0.08	0.08
		0.92	0.4	0.2	0.18	0.8	0.4	0.14	0.1
		0.78	0.3	0.19	0.18	0.6	0.33	0.18	0.15
	Mean	0.86	0.473333	0.156667	0.146667	0.746667	0.443333	0.133333	0.11
	SD	0.072111	0.219393	0.0665833	0.057735	0.128582	0.140119	0.0503322	0.0360555
S Fig. 4 E
		Scr+GFP	Sh-TOX3+GFP	Scr+OE-ABCG2	Sh-TOX3+OE-ABCG2
	25	9	4	22	8
	50	23	10	48	18
	100	40	18	86	40
	%	0.36	0.16	0.88	0.32
		0.46	0.2	0.96	0.36
		0.4	0.18	0.86	0.4
	Mean	0.406667	0.18	0.9	0.36
	SD	0.0503322	0.02	0.052915	0.04

## Sheet: S Fig.5
S Fig. 5 A
	OXA	clone
		LOVO				HCT116
		GFP + Scr	GFP + Sh-ABCG2	OE-TOX3 +Scr	OE-TOX3 + Sh-ABCG2	GFP + Scr	GFP + Sh-ABCG2	OE-TOX3 +Scr	OE-TOX3 + Sh-ABCG2
		422	132	700	530	763	467	1230	790
		450	152	763	530	772	395	1254	847
		453	117	834	503	804	404	1244	838
	Normalization	0.955472	0.298868	1.58491	1.2	0.978623	0.598974	1.5776	1.01325
		1.01887	0.344151	1.72755	1.2	0.990167	0.506627	1.60838	1.08636
		1.02566	0.264906	1.8883	1.13887	1.03121	0.51817	1.59555	1.07482
	Mean	1	0.302642	1.73358	1.17962	1	0.541257	1.59384	1.05814
	SD	0.0387119	0.0397572	0.151788	0.0352946	0.027638	0.0503165	0.0154623	0.0393028
		sphere
		LOVO				HCT116
		GFP + Scr	GFP + Sh-ABCG2	OE-TOX3 +Scr	OE-TOX3 + Sh-ABCG2	GFP + Scr	GFP + Sh-ABCG2	OE-TOX3 +Scr	OE-TOX3 + Sh-ABCG2
		402	232	790	430	110	80	350	130
		400	252	763	420	150	50	363	150
		422	217	810	413	120	66	342	155
	Normalization	0.985294	0.568627	1.93627	1.05392	0.868421	0.631579	2.76316	1.02632
		0.980392	0.617647	1.8701	1.02941	1.18421	0.394737	2.86579	1.18421
		1.03431	0.531863	1.98529	1.01225	0.947368	0.521053	2.7	1.22368
	Mean	1	0.572712	1.93056	1.03186	1	0.515789	2.77632	1.14474
	SD	0.0298175	0.0430378	0.0578106	0.0209412	0.164342	0.118509	0.0836743	0.104438
S Fig. 5 B
		LOVO				HCT116
		GFP + Scr	GFP + Sh-ABCG2	OE-TOX3 +Scr	OE-TOX3 + Sh-ABCG2	GFP + Scr	GFP + Sh-ABCG2	OE-TOX3 +Scr	OE-TOX3 + Sh-ABCG2
	25	6	2	20	7	6	2	15	9
	50	14	6	30	15	12	7	30	18
	100	34	10	70	40	30	9	67	35
	%	0.24	0.08	0.8	0.28	0.24	0.08	0.6	0.36
		0.28	0.12	0.6	0.3	0.24	0.14	0.6	0.36
		0.34	0.1	0.7	0.4	0.3	0.09	0.67	0.35
	Mean	0.286667	0.1	0.7	0.326667	0.26	0.103333	0.623333	0.356667
	SD	0.0503322	0.02	0.1	0.064291	0.034641	0.0321455	0.0404145	0.0057735
S Fig. 5 C
	Iro	clone
		LOVO				HCT116
		GFP + Scr	GFP + Sh-ABCG2	OE-TOX3 +Scr	OE-TOX3 + Sh-ABCG2	GFP + Scr	GFP + Sh-ABCG2	OE-TOX3 +Scr	OE-TOX3 + Sh-ABCG2
		522	232	800	510	990	667	2230	1353
		550	252	863	520	947	695	2254	1470
		552	220	820	513	938	604	2244	1304
	Normalization	0.964286	0.428571	1.47783	0.942118	1.03304	0.696	2.32696	1.41183
		1.01601	0.465517	1.59421	0.960591	0.988174	0.725217	2.352	1.53391
		1.0197	0.406404	1.51478	0.94766	0.978783	0.630261	2.34157	1.3607
	Mean	1	0.433498	1.52894	0.950123	1	0.683826	2.34017	1.43548
	SD	0.0309846	0.0298629	0.0594682	0.00947956	0.0289992	0.0486347	0.0125796	0.088998
		sphere
		LOVO				HCT116
		GFP + Scr	GFP + Sh-ABCG2	OE-TOX3 +Scr	OE-TOX3 + Sh-ABCG2	GFP + Scr	GFP + Sh-ABCG2	OE-TOX3 +Scr	OE-TOX3 + Sh-ABCG2
		402	202	92	490	310	120	650	390
		400	200	102	463	350	150	663	410
		422	222	117	510	380	160	642	425
	Normalization	0.971154	0.442308	2.35577	1.10577	0.894231	0.346154	1.875	1.125
		0.961538	0.490385	2.22596	1.05769	1.00962	0.432692	1.9125	1.18269
		1.06731	0.5625	2.45192	1.02404	1.09615	0.461538	1.85192	1.22596
	Mean	1	0.498397	2.34455	1.0625	1	0.413462	1.87981	1.17788
	SD	0.0584881	0.0604955	0.113398	0.0410769	0.101304	0.0600481	0.0305733	0.0506522
S Fig. 5 D
		LOVO				HCT116
		GFP + Scr	GFP + Sh-ABCG2	OE-TOX3 +Scr	OE-TOX3 + Sh-ABCG2	GFP + Scr	GFP + Sh-ABCG2	OE-TOX3 +Scr	OE-TOX3 + Sh-ABCG2
	25	5	3	18	8	7	3	16	10
	50	15	10	40	18	11	8	40	18
	100	50	15	88	55	33	10	83	40
	%	0.2	0.12	0.72	0.32	0.28	0.12	0.64	0.4
		0.3	0.2	0.8	0.36	0.22	0.16	0.8	0.36
		0.5	0.15	0.88	0.55	0.33	0.1	0.83	0.4
	Mean	0.333333	0.156667	0.8	0.41	0.276667	0.126667	0.756667	0.386667
	SD	0.152753	0.0404145	0.08	0.122882	0.0550757	0.0305505	0.102144	0.023094
S Fig. 5 E
	Reg	clone
		LOVO				HCT116
		GFP + Scr	GFP + Sh-ABCG2	OE-TOX3 +Scr	OE-TOX3 + Sh-ABCG2	GFP + Scr	GFP + Sh-ABCG2	OE-TOX3 +Scr	OE-TOX3 + Sh-ABCG2
		422	132	700	530	763	467	1230	790
		450	152	763	530	772	395	1254	847
		453	117	834	503	804	404	1244	838
	Normalization	0.955472	0.298868	1.58491	1.2	0.978623	0.598974	1.5776	1.01325
		1.01887	0.344151	1.72755	1.2	0.990167	0.506627	1.60838	1.08636
		1.02566	0.264906	1.8883	1.13887	1.03121	0.51817	1.59555	1.07482
	Mean	1	0.302642	1.73358	1.17962	1	0.541257	1.59384	1.05814
	SD	0.0387119	0.0397572	0.151788	0.0352946	0.027638	0.0503165	0.0154623	0.0393028
		sphere
		LOVO				HCT116
		GFP + Scr	GFP + Sh-ABCG2	OE-TOX3 +Scr	OE-TOX3 + Sh-ABCG2	GFP + Scr	GFP + Sh-ABCG2	OE-TOX3 +Scr	OE-TOX3 + Sh-ABCG2
		440	152	790	400	150	90	450	230
		410	152	810	410	190	88	463	250
		419	197	800	400	170	101	442	255
	Normalization	1.04019	0.359338	1.86761	0.945626	0.882353	0.529412	2.64706	1.35294
		0.969267	0.359338	1.91489	0.969267	1.11765	0.517647	2.72353	1.47059
		0.990544	0.465721	1.89125	0.945626	1	0.594118	2.6	1.5
	Mean	1	0.394799	1.89125	0.953507	1	0.547059	2.65686	1.44118
	SD	0.0363943	0.0614202	0.0236407	0.0136489	0.117647	0.0411765	0.0623455	0.0778162
S Fig. 5 F
		LOVO				HCT116
		GFP + Scr	GFP + Sh-ABCG2	OE-TOX3 +Scr	OE-TOX3 + Sh-ABCG2	GFP + Scr	GFP + Sh-ABCG2	OE-TOX3 +Scr	OE-TOX3 + Sh-ABCG2
	25	9	3	22	11	8	4	20	11
	50	16	7	35	20	12	6	30	18
	100	40	12	83	45	32	10	90	39
	%	0.36	0.12	0.88	0.44	0.32	0.16	0.8	0.44
		0.32	0.14	0.7	0.4	0.24	0.12	0.6	0.36
		0.4	0.12	0.83	0.45	0.32	0.1	0.9	0.39
	Mean	0.36	0.126667	0.803333	0.43	0.293333	0.126667	0.766667	0.396667
	SD	0.04	0.011547	0.0929157	0.0264575	0.046188	0.0305505	0.152753	0.0404145

## Sheet: S Fig.6
S Fig. 6 A
		GSE37182			GSE20916			TCGA
		Normal	Tumor		Normal	Tumor		Normal	Tumor
		8.89461	9.15896		5.51646	6.38524		5.26697	7.03116
		8.98008	9.15504		5.78141	6.70995		5.41874	5.75658
		8.96651	9.17645		5.78744	6.37161		5.49519	6.24685
		8.97016	9.18478		5.65248	6.86018		5.3475	5.77561
		9.20926	8.86078		5.90446	6.52694		5.05826	6.13886
		9.11433	9.06346		6.17036	6.22302		5.43741	5.5533
		9.11492	9.32938		5.96574	6.42454		5.31082	5.80542
		9.12415	9.16694		5.27819	7.07767		4.81519	6.21436
		9.12043	9.18174		5.4537	6.89786		5.48028	5.69308
		8.91454	9.31333		5.60936	6.56269		5.3289	6.0417
		9.11588	9.48657		5.26193	7.27491		5.01056	6.61601
		9.09394	9.4298		5.87183	8.14328		4.98953	6.35328
		9.12119	9.22377		6.06718	7.38189		4.64624	5.06545
		9.22629	9.34123		5.1938	6.78324		5.31307	5.9031
		9.15275	9.21556		6.16931	6.62549		5.10219	6.41826
		9.06495	9.11924		6.23608	7.81105		5.28623	6.16639
		8.99461	9.08927		6.47081	6.22147		5.63486	5.72599
		8.9203	9.01337		6.84891	6.95354		5.30742	5.95424
		9.00235	9.08767		7.06959	8.40262		4.35279	5.23108
		9.08199	9.22078	Mean	5.911	6.92827		5.1313	5.06213
		8.92402	9.1989	SD	0.497086	0.611049		4.98592	5.83083
		9.05089	9.16132					5.34137	6.26375
		9.04362	9.22587					5.41958	5.63813
		8.96828	9.10263					5.31223	5.86353
		8.88575	9.12519					5.22649	5.79553
		8.93924	9.11986					4.38157	6.148
		8.9992	9.01984					5.44888	6.52716
		8.94457	9.06892					5.30129	6.55004
		8.90458	9.05292					4.94635	6.80186
		8.87881	9.08482					5.46652	6.29141
		8.88591	9.29734					5.24226	6.09504
		8.91184	9.13219					5.45873	6.04641
		8.86638	9.16566					5.28737	6.57433
		8.90519	9.1328					5.33833	5.96818
		8.92663	9.26226					5.06485	7.07516
		9.14144	9.29496					5.36205	5.99149
		9.05478	9.50892					5.44728	5.8392
		9.06071	9.39122					5.4934	6.57108
		9.06609	9.27504					5.47218	6.23233
		9.08347	9.29778					5.57644	6.12155
		9.08142	9.26702					5.02447	5.8026
		8.97386	9.34626					5.64949	6.49309
		9.07693	9.01395				Mean	5.23763	6.07794
		9.03697	8.95351				SD	0.289257	0.445499
		9.17342	9.04834
		9.1254	8.98008
		9.23197	9.02184
		8.89267	9.08403
		8.90821	9.14736
		8.88664	9.07673
		9.15778	8.98352
		8.98646	9.21114
		9.06554	9.16799
		8.94679	8.99111
		8.92694	9.28443
		9.04834	9.28734
		8.9624	9.3623
		9.10226	9.24921
		8.93924	9.3483
		9.07413	9.30908
		9.09072	9.21095
		9.03936	9.21114
		9.04041	9.35988
		9.00147	9.19575
		9.02737	9.33828
		9.16354	9.35063
		9.07467	9.4298
		9.10854	9.28932
		9.00549	9.27379
		9.17441	9.36161
		9.12374	9.24604
		9.29254	9.15998
		8.99779	9.48163
		9.23197	9.43597
		9.39238	9.3529
		9.2937	9.57073
		9.27771	9.44319
		9.27664	9.55919
		9.35334	9.016
		9.24782	9.06402
		8.87689	9.05972
		9.25718	9.06814
		8.9611	8.98734
		8.95368	8.98352
		9.00442
		8.95738
		8.98384
		9.06931
	Mean	9.05113	9.20619
	SD	0.121618	0.152506
S Fig. 6 C
		GSE104645				TCGA
		WDR5	TOX3			TOX3	WDR5
		1.2695	-0.26927			6.54253	6.23405
		0.402992	-0.36104			5.59385	5.9031
		0.502435	1.04654			5.00525	5.76657
		0.77818	-0.34213			4.33547	5.95508
		-0.60433	-2.52995			4.20269	5.59753
		1.28489	-3.38905			6.05913	6.35198
		-0.89387	-0.6401			5.83605	6.25277
		1.19069	-0.09533			4.00811	4.51162
		0.92851	0.685287			5.03204	5.20231
		-1.49664	0.125453			5.57726	3.87241
		1.38115	-1.01624			4.2729	5.62773
		2.22048	0.62924			3.86776	6.43805
		2.07944	0.494862			4.83606	6.14931
		0.64093	0.820718			7.20727	5.69974
		2.11793	0.867564			4.76717	5.79553
		-0.19598	-0.17985			4.51862	3.37567
		1.34215	0.994485			4.98008	5.93187
		2.20982	-1.01602			4.36165	5.17844
		-1.79426	-0.19802			5.48044	5.78567
		1.15905	0.473627			4.62746	5.9062
		-1.0052	-0.43045			4.33906	5.90071
		1.87503	-0.45557			5.94578	6.40945
		1.21729	0.053265			3.87434	6.40904
		-0.75678	-0.24142			4.79259	6.0522
		-0.33996	-0.30261			4.009	6.35546
		0.480483	0.525729			4.22407	6.22307
		-1.03692	0.491326			3.55946	5.96223
		-1.5642	0.526403			4.61372	6.0889
		0.761831	-0.94606			4.70896	6.22179
		-0.5522	-0.16763			4.48664	6.40018
		-0.04454	0.782537			4.77199	5.7913
		-0.88235	0.111153			4.85797	6.57433
		1.13174	-0.34319			4.33042	5.43067
		0.586776	-0.60848			4.31459	5.832
		0.497712	0.856205			5.37019	6.59676
		1.5009	0.535639			6.5091	6.16639
		0.057948	1.24532			4.14754	5.54755
		1.93206	-0.28036			3.52747	5.66899
		1.7135	0.074423			5.59974	6.21126
		-0.27292	0.088665			4.71388	5.26136
		0.728184	0.558757			3.25172	5.93584
		-1.58982	-0.48115			4.9105	5.62999
		1.47325	0.377784			4.21086	4.86064
		-0.90181	1.04359			4.39052	5.8739
		1.38592	0.139111			4.24307	5.84896
		-2.05141	-1.0959			4.14401	5.77561
		0.898856	-0.96858			5.66041	6.42382
		0.60281	-0.15874			5.17741	5.8984
		-0.99478	-0.12901			5.28712	6.09016
		1.43591	-0.14969			5.07224	5.8995
		-0.97097	-0.93454			5.19538	6.21928
		1.29309	0.139584			4.52903	6.13549
		1.37049	0.614858			5.61746	6.18924
		-1.24659	0.712463			4.79378	6.38431
		1.49744	0.400849			6.35383	5.20636
		-0.51388	-0.4659			3.76461	6.4228
		-0.91969	-0.27531			5.75765	5.87342
		1.43051	0.753075			5.49244	6.26375
		0.198055	-0.71332			5.29945	5.55254
		1.94382	0.941999			5.15909	5.54569
		-0.84093	-0.2892			3.95405	6.17758
		-0.17245	-1.14234			4.28284	5.37385
		1.37821	0.180851			4.93404	6.2629
		0.279212	-1.71448			4.99964	5.58577
		0.867933	0.365345			5.55432	6.148
		1.6725	0.312326			4.81627	6.22849
		1.47202	-0.41906			5.66865	6.73229
		0.87067	0.891288			4.96147	6.30272
		-0.66349	-0.27245			5.4868	6.03559
		1.09922	0.171679			4.30836	5.59338
		-0.38388	-0.73346			4.22596	5.80891
		1.31796	0.397877			5.4912	5.5215
		-0.92289	-0.42224			4.96782	6.0031
		0.15068	1.09178			4.86904	4.57573
		0.481295	0.145314			5.18547	7.00773
		0.564984	0.576853			5.36119	6.06771
		1.21062	-0.38022			2.1409	5.99779
		0.574195	-0.1455			3.97315	6.35146
		1.25011	1.00978			6.08675	6.07691
		1.26822	0.278833			6.37981	6.09111
		-0.11323	0.249844			5.5234	5.73237
		1.22104	1.78089			5.20146	6.50301
		-0.54895	-0.90437			4.36852	6.88042
		1.15905	-0.88215			4.94414	6.71506
		0.850721	0.717466			3.70154	6.58743
		0.570307	0.592881			5.10267	6.12463
		0.382465	0.717131			5.58608	6.41826
		-0.8616	-0.49043			5.30915	6.225
		-0.35566	-0.55264			5.38369	6.8989
		1.08295	-1.16169			4.78142	5.8392
		-0.5136	0.06116			5.11573	5.34754
		-0.6083	-0.63105			3.93077	5.45776
		-0.37789	0.756355			5.56138	6.13886
		-0.37397	0.42082			4.72223	6.57771
		-0.32148	-1.36081			4.31539	5.33992
		-0.5385	-0.61937			4.98234	6.19038
		1.62701	1.52787			5.18715	6.01285
		0.785672	-1.03093			4.07483	6.03239
		0.207182	-0.58337			5.36468	6.18937
		-0.54428	-0.15757			4.42021	6.63335
		-0.58531	-0.04892			5.47741	6.55004
		0.749355	1.14207			5.22377	5.94106
		0.565875	-0.37645			5.7177	6.73171
		0.149671	-0.17972			1.9118	5.73708
		-0.73555	-0.37283			5.72981	5.95611
		-0.82922	1.30604			4.80192	6.04213
		0.674597	-0.95403			3.59588	6.44721
		-0.42701	-0.42463			4.44957	6.30767
		-0.26564	-0.1357			4.62015	6.11765
		-0.67944	1.92578			4.45817	5.16431
		-0.62554	-0.04609			4.18272	5.78973
		-0.20625	-0.39472			4.60025	5.73758
		0.818889	-0.73365			5.08401	6.50169
		-0.90603	-0.30753			5.22133	7.24994
		-1.06251	0.281124			4.90943	6.21224
		-0.91508	-0.30544			4.91259	5.57379
		-0.5378	0.420965			5.35732	6.34991
		-0.1943	0.702654			4.61425	5.99772
		-0.83398	0.19037			4.15922	5.68842
		0.981755	0.90892			5.4111	5.06213
		0.881331	0.63291			4.58835	6.297
		0.78845	0.421604			4.86657	6.1634
		-0.21942	0.077236			5.4498	6.02434
		-0.1832	0.112826			5.38143	5.99795
		0.881944	0.845388			3.53222	5.55745
		0.994081	0.456727			5.42869	6.07365
		0.84429	2.5283			4.21125	5.91821
		-0.82616	-0.03669			4.94099	6.51049
		-0.0896	0.118668			4.75905	5.77831
		-2.00275	-0.39196			5.49797	6.21811
		-0.90915	-0.11623			5.2961	5.96818
		-1.08564	-0.4982			3.98767	5.86752
		-0.52797	1.6419			4.6966	5.80255
		-0.67011	-0.32736			5.0263	6.69133
		0.773475	-0.13049			4.4445	5.64949
		-0.75678	0.142001			4.41376	5.69005
		-1.22764	0.701062			4.6414	6.08563
		0.017377	-0.08247			4.80015	6.19936
		-0.8982	0.134722			4.58867	5.64552
		-1.14505	0.560358			5.42913	6.76436
		-1.11421	0.61366			5.88589	6.4355
		-0.59645	-0.12051			3.92987	5.93149
		-1.10878	0.58785			5.4619	5.8026
		1.03557	0.7196			4.69873	6.3649
		1.34011	0.736709			5.09807	6.4954
		-1.48679	-1.26776			4.75343	5.68395
		-0.75819	0.415209			5.01246	6.1169
		-0.34136	-0.55018			5.49034	6.98369
		0.217278	-0.83416			5.42221	6.03466
		1.02817	0.72936			4.55561	5.98003
		-0.2964	-0.1901			6.30706	6.78001
		-0.98854	-0.08443			4.09102	5.5783
		-0.50913	-0.11795			4.5086	5.48128
		1.55982	0.877124			5.2362	6.12829
		-0.5729	0.067187			5.95838	6.51966
		0.783566	-0.3955			6.34061	6.09971
		-0.04049	0.008125			0.822054	6.63096
		0.656288	-0.39209			5.52125	6.02021
		0.666102	2.10121			4.76501	5.8068
		-0.09237	1.74521			6.37882	4.80732
		1.23381	0.765568			4.3398	5.59469
		1.51019	-0.14778			4.51592	6.32264
		-0.33957	-0.04391			5.22206	6.35328
		0.682251	-1.40942			7.01638	6.28039
		1.1221	0.589354			5.11942	6.8133
		-1.09042	0.775249			5.79247	5.91031
		0.370883	-0.04173			4.78536	5.46937
		-0.1432	-0.83451			6.0961	6.8013
		-0.38718	-0.33158			3.75804	6.4141
		-0.40265	0.487553			4.79509	5.73987
		-0.75696	0.262713			4.9641	5.93774
		-0.65361	0.229093			5.49648	6.51102
		-0.76515	-0.94388			5.07811	6.15827
						4.71181	6.06372
						4.7542	5.63813
						5.14732	5.81784
						4.47598	5.61437
						4.13289	6.6304
						5.80678	6.02242
						5.90979	5.27692
						6.50029	5.06545
						5.58472	5.81338
						5.06514	6.57108
						5.37376	6.044
						4.88278	6.53654
						4.51071	5.80057
						5.29299	7.01693
						3.21766	5.91782
						6.2034	5.2243
						5.39618	6.26004
						5.04834	5.84274
						5.26983	5.78535
						4.62242	5.97697
						4.79537	5.41337
						4.91061	5.69308
						5.22105	6.12648
						5.40949	6.12982
						4.85745	5.54581
						4.57779	5.79541
						5.64878	6.84006
						4.38683	6.15442
						5.19201	6.36697
						4.51393	5.6375
						4.10216	5.36515
						5.03881	6.77301
						5.13347	6.14963
						3.86403	5.67324
						4.98319	6.10026
						5.24739	6.1942
						4.88781	6.04641
						4.55417	6.11761
						5.24558	6.45514
						4.92384	6.22697
						4.31933	5.95122
						5.34985	6.58603
						5.08762	6.20521
						4.88521	6.79266
						4.76198	5.70621
						5.46614	5.80542
						2.99351	3.74536
						4.86362	6.03927
						4.73678	5.9896
						4.51707	6.44507
						5.15625	6.14081
						4.08975	5.43737
						4.86991	6.34656
						4.85628	5.55958
						5.9364	6.07784
						5.19905	6.26383
						4.37962	5.97032
						4.61146	5.34328
						4.89371	6.10517
						3.72071	5.38342
						5.71646	5.48229
						6.01144	7.01703
						4.65769	6.57841
						5.3635	5.80671
						3.56273	5.54697
						4.43233	5.89913
						4.5087	4.74146
						5.18124	5.98764
						5.94862	6.49637
						4.58965	6.58685
						4.07352	5.9439
						5.09895	6.008
						6.14389	6.60524
						5.15836	5.72599
						3.59678	5.87035
						4.3672	5.5533
						4.44765	5.44059
						5.18585	5.72035
						4.25888	6.76641
						5.77126	5.38541
						4.41644	6.5584
						3.81392	5.97708
						5.24018	6.38472
						3.74552	6.46279
						5.06735	5.66512
						5.24766	5.83083
						5.00361	6.0869
						4.88224	6.10581
						5.09226	6.61194
						4.32025	5.81569
						5.57839	5.94051
						5.18343	6.59928
						3.70695	5.53361
						5.99452	5.38589
						4.6732	6.62534
						4.25293	6.34221
						3.67455	5.78043
						4.30995	5.27027
						5.20219	7.07516
						5.35022	6.29778
						0.991801	6.96322
						0.665731	5.79298
						4.72862	5.12652
						4.33003	5.78723
						5.15374	6.33962
S Fig. 6 F
			Scr	sh3-TOX3	sh4-TOX3	GFP	OE TOX3
		Input	15045	15339	15361	15531	17101
		H3K4me3	6986	4517	2972	5516	8899
			6733	4726	2983	5723	8839
			6827	4622	2877	5638	8272
		H3K4me3/Input	0.46434	0.294478	0.193477	0.355161	0.520379
			0.46434	0.308104	0.194193	0.368489	0.51687
			0.453772	0.301323	0.187292	0.363016	0.483714
		Mean	0.460818	0.301302	0.191654	0.362222	0.506988
		SD	0.00610161	0.00681273	0.00379427	0.00669948	0.0202316
		TOX3	5220	3148	1829	3878	7283
			5332	3092	1723	3781	7362
			5273	3182	1872	3817	7291
		TOX3/Input	0.346959	0.205229	0.119068	0.249694	0.425882
			0.354403	0.201578	0.112167	0.243449	0.430501
			0.350482	0.207445	0.121867	0.245767	0.426349
		Mean	0.350615	0.20475	0.117701	0.246303	0.427577
		SD	0.00372395	0.00296277	0.00499236	0.00315717	0.00254287
		WDR5	3320	2566	1795	4095	8989
			3312	2673	1782	4212	8092
			3281	2761	1827	4055	8722
		WDR5/Input	0.220671	0.167286	0.116854	0.263666	0.525642
			0.22014	0.174262	0.116008	0.2712	0.473189
			0.218079	0.179999	0.118938	0.261091	0.510029
		Mean	0.21963	0.173849	0.117267	0.265319	0.502953
		SD	0.00136918	0.0063664	0.00150764	0.00525313	0.0269329
S Fig. 6 H
	LOVO		NC	Si-WDR5-1	Si-WDR5-2	GFP	OE-WDR5		HCT116		NC	Si-WDR5-1	Si-WDR5-2	GFP	OE-WDR5
		Input	19971	15650	14456	13436	13251			Input	14360	13876	14083	14314	14399
		H3K4me3	7906	4337	5929	6781	9603			H3K4me3	7760	3616	5348	6940	10069
			7832	4253	5839	6822	9283				7283	3182	5267	6728	10288
			7763	4253	5282	6732	9827				7626	3726	5627	6377	12218
		H3K4me3/Input	0.395874	0.277125	0.410141	0.504689	0.7247			H3K4me3/Input	0.54039	0.260594	0.379749	0.48484	0.699285
			0.392169	0.271757	0.403915	0.50774	0.700551				0.507173	0.229317	0.373997	0.470029	0.714494
			0.388714	0.271757	0.365385	0.501042	0.741604				0.531058	0.268521	0.39956	0.445508	0.848531
		Mean	0.392252	0.273546	0.393147	0.50449	0.722285			Mean	0.526207	0.252811	0.384435	0.466792	0.754103
		SD	0.00358092	0.00309888	0.0242436	0.00335362	0.020633			SD	0.0171318	0.0207287	0.0134103	0.0198648	0.0821298
		TOX3	4716	3147	1938	5176	8150			TOX3	5849	2890	3260	4400	8493
			4637	3272	1982	5344	8273				5638	2871	3274	4283	8373
			4536	3262	1892	5321	8293				5627	2673	3237	3694	8273
		TOX3/Input	0.236142	0.201086	0.134062	0.385234	0.615048			TOX3/Input	0.407312	0.208273	0.231485	0.307391	0.589833
			0.232187	0.209073	0.137106	0.397737	0.62433				0.392618	0.206904	0.232479	0.299218	0.581499
			0.227129	0.208435	0.13088	0.396026	0.62584				0.391852	0.192635	0.229852	0.258069	0.574554
		Mean	0.231819	0.206198	0.134016	0.392999	0.621739			Mean	0.397261	0.202604	0.231272	0.288226	0.581962
		SD	0.00451774	0.00443848	0.00311315	0.00677912	0.00584379			SD	0.0087129	0.00866073	0.00132653	0.0264345	0.00764993
		WDR5	7877	1729	1206	5201	7212			WDR5	4724	1340	1446	3895	6399
			7831	1866	1273	5563	7261				4728	1535	1445	3547	6853
			7783	1827	1317	5261	7789				4522	1433	1532	3829	6485
		WDR5/Input	0.394422	0.110479	0.0834256	0.387094	0.544261			WDR5/Input	0.328969	0.0965696	0.102677	0.272111	0.444406
			0.392119	0.119233	0.0880603	0.414037	0.547959				0.329248	0.110623	0.102606	0.247799	0.475936
			0.389715	0.116741	0.091104	0.39156	0.587805				0.314903	0.103272	0.108784	0.258069	0.574554
		Mean	0.392085	0.115485	0.08753	0.397564	0.560008			Mean	0.324373	0.103488	0.104689	0.259327	0.498298
		SD	0.00235359	0.00451026	0.00386661	0.0144398	0.0241435			SD	0.00820309	0.00702901	0.00354635	0.0122046	0.0678947
	LOVO		DMSO	OICR9429		HCT116		DMSO	OICR9429
		Input	12036	13363			Input	15703	17892
		H3K4me3	152732	71213			H3K4me3	123811	46852
			157220	72663				142771	46278
			146729	72239				126370	42618
		H3K4me3/Input	12.6896	5.32912			H3K4me3/Input	7.88454	2.6186
			13.0625	5.43763				9.09196	2.58652
			12.1908	5.4059				8.04751	2.38196
		Mean	12.6476	5.39088			Mean	8.34134	2.52903
		SD	0.43733	0.0557911			SD	0.655143	0.12837
		TOX3	210046	145288			TOX3	187799	110021
			218899	167221				178234	102928
			201873	152773				172634	118274
		TOX3/Input	17.4515	10.8724			TOX3/Input	11.9594	6.14917
			18.187	12.5137				11.3503	5.75274
			16.7724	11.4325				10.9937	6.61044
		Mean	17.4703	11.6062			Mean	11.4345	6.17078
		SD	0.707483	0.834333			SD	0.48834	0.429259
		WDR5	12624	12467			WDR5	12560	12390
			12738	12637				14322	12637
			13029	12634				13278	12364
		WDR5/Input	1.04885	0.932949			WDR5/Input	0.799847	0.692488
			1.05833	0.945671				0.912055	0.706293
			1.0825	0.945446				0.845571	0.691035
		Mean	1.06323	0.941355			Mean	0.852491	0.696606
		SD	0.0173518	0.00728093			SD	0.0564231	0.00842125

## Sheet: S Fig.7
S Fig. 7 A
		NC	Si-WDR5-1	Si-WDR5-2	GFP	OE-WDR5	DMSO	OICR
	LOVO	0.725483	0.372953	0.360457	0.940449	2.39151	1.03448	0.703802
		1.27452	0.412127	0.392361	1.05955	3.12673	0.965517	0.523431
	Mean	1	0.39254	0.376409	1	2.75912	1	0.613616
	SD	0.388225	0.0276995	0.0225595	0.0842184	0.519877	0.048766	0.127542
	HCT116	0.95692	0.570105	0.644845	0.98895	1.35543	0.9907	0.605076
		1.04308	0.579489	0.666295	1.01105	1.35543	1.0093	0.69138
	Mean	1	0.574797	0.65557	1	1.35543	1	0.648228
	SD	0.0609249	0.0066358	0.0151675	0.0156267	0	0.0131528	0.0610258
S Fig. 7 B
	LOVO	NC	Si-WDR5-1	Si-WDR5-2	GFP	OE-WDR5	DMSO	OICR		HCT116	NC	Si-WDR5-1	Si-WDR5-2	GFP	OE-WDR5	DMSO	OICR
		220	110	120	320	720	210	108			420	104	120	390	820	410	185
		250	90	115	390	710	260	130			440	110	115	350	810	460	190
		230	106	125	380	750	283	110			480	115	125	380	850	483	210
	Normalization	0.942857	0.471429	0.514286	0.880734	1.98165	0.836653	0.430279		Normalization	0.940299	0.232836	0.268657	1.04464	2.19643	0.909091	0.4102
		1.07143	0.385714	0.492857	1.07339	1.95413	1.03586	0.517928			0.985075	0.246269	0.257463	0.9375	2.16964	1.01996	0.421286
		0.985714	0.454286	0.535714	1.04587	2.06422	1.12749	0.438247			1.07463	0.257463	0.279851	1.01786	2.27679	1.07095	0.465632
	Mean	1	0.437143	0.514286	1	2	1	0.462151		Mean	1	0.245522	0.268657	1	2.21429	1	0.432373
	SD	0.0654654	0.0453557	0.0214286	0.1042	0.0572936	0.148697	0.0484682		SD	0.0683967	0.0123304	0.011194	0.0557589	0.0557589	0.0827559	0.0293321
S Fig. 7 C
	LOVO		NC	Si-WDR5-1	Si-WDR5-2	GFP	OE-WDR5	DMSO	OICR9429		HCT116		NC	Si-WDR5-1	Si-WDR5-2	GFP	OE-WDR5	DMSO	OICR9429
		25	9	2	5	12	20	15	3			25	10	2	6	10	20	17	4
		50	22	8	14	25	43	33	12			50	18	9	10	23	43	30	10
		100	59	19	22	54	88	60	23			100	60	18	22	60	82	66	22
		%	0.36	0.08	0.2	0.48	0.8	0.6	0.12			%	0.4	0.08	0.24	0.4	0.8	0.68	0.16
			0.44	0.16	0.28	0.5	0.86	0.66	0.24				0.36	0.18	0.2	0.46	0.86	0.6	0.2
			0.59	0.19	0.22	0.54	0.88	0.6	0.23				0.6	0.18	0.22	0.6	0.82	0.66	0.22
		Mean	0.463333	0.143333	0.233333	0.506667	0.846667	0.62	0.196667			Mean	0.453333	0.146667	0.22	0.486667	0.826667	0.646667	0.193333
		SD	0.116762	0.0568624	0.0416333	0.0305505	0.0416333	0.034641	0.0665833			SD	0.128582	0.057735	0.02	0.102632	0.0305505	0.0416333	0.0305505
S Fig. 7 D
	LOVO	NC	Si-WDR5-1	Si-WDR5-2	GFP	OE-WDR5	DMSO	OICR		HCT116	NC	Si-WDR5-1	Si-WDR5-2	GFP	OE-WDR5	DMSO	OICR
		760	380	522	403	540	690	340			1760	680	822	510	940	1390	640
		750	410	510	410	590	688	330			1750	610	810	530	990	1388	630
		790	423	540	432	578	698	345			1790	623	865	562	978	1398	645
	Normalization	0.991304	0.495652	0.68087	0.971084	1.3012	0.99711	0.491329		Normalization	0.996226	0.384906	0.465283	0.955056	1.7603	0.998563	0.45977
		0.978261	0.534783	0.665217	0.987952	1.42169	0.99422	0.476879			0.990566	0.345283	0.458491	0.992509	1.85393	0.997126	0.452586
		1.03043	0.551739	0.704348	1.04096	1.39277	1.00867	0.498555			1.01321	0.352642	0.489623	1.05243	1.83146	1.00431	0.463362
	Mean	1	0.527391	0.683478	1	1.37189	1	0.488921		Mean	1	0.360943	0.471132	1	1.81523	1	0.458573
	SD	0.0271522	0.0287647	0.0196952	0.0364644	0.0628973	0.00764668	0.011037		SD	0.011783	0.0210756	0.0163695	0.0491194	0.0488808	0.00380136	0.0054868
S Fig. 7 F
	LOVO	NC	Si-WDR5-1	Si-WDR5-2	GFP	OE-WDR5	DMSO	OICR			HCT116	NC	Si-WDR5-1	Si-WDR5-2	GFP	OE-WDR5	DMSO	OICR
		0.816	0.281	0.788	0.921	1.95	1.358	0.651				1.108	0.435	0.665	0.878	1.167	0.868	0.436
		0.877	0.755	0.789	0.801	1.508	1.022	0.433				0.941	0.341	0.711	0.834	1.16	0.835	0.492
		0.988	0.466	0.679	0.711	1.117	0.916	0.596				0.791	0.524	0.658	0.91	1.125	0.901	0.483
		1.013	0.408	0.728	0.857	1.086	0.963	0.532				0.982	0.378	0.382	0.749	1.231	0.852	0.401
		1.11	0.445	0.785	0.878	1.326	0.924	0.481				0.745	0.466	0.568	0.782	1.236	0.852	0.415
	Normalization	0.849292	0.292465	0.82015	1.10485	2.33925	0.995309	0.477133			Normalization	1.21305	0.476243	0.728049	1.05707	1.40501	1.00743	0.506035
		0.912781	0.785803	0.821191	0.960893	1.80902	0.985915	0.417712				1.03022	0.37333	0.77841	1.00409	1.39658	0.969127	0.571031
		1.02831	0.485012	0.706703	0.852927	1.33997	0.883658	0.574957				0.865995	0.573681	0.720385	1.09559	1.35444	1.04573	0.560585
		1.05433	0.424646	0.757702	1.02807	1.30278	0.928999	0.513216				1.0751	0.413838	0.418218	0.901758	1.48206	0.988858	0.465413
		1.15529	0.463156	0.817027	1.05326	1.59069	0.891376	0.464017				0.815634	0.510182	0.621852	0.941488	1.48808	0.988858	0.481662
	Mean	1	0.490216	0.769177	1	1.67634	0.937051	0.489407			mean	1	0.469455	0.653383	1	1.42523	1	0.516945
	SD	0.12061	0.18134	0.0511021	0.0971822	0.423403	0.0519222	0.0587817			SD	0.161162	0.0789001	0.143172	0.0798228	0.0579236	0.0289298	0.0470349

## Sheet: S Fig.8
S Fig. 8 A
		clone
		LOVO						HCT116
		GFP Scr	GFP si1-WDR5	GFP si2-WDR5	OE-TOX3 Scr	OE-TOX3 si1-WDR5	OE-TOX3 si2-WDR5	GFP Scr	GFP si1-WDR5	GFP si2-WDR5	OE-TOX3 Scr	OE-TOX3 si1-WDR5	OE-TOX3 si2-WDR5
		1220	410	520	1720	720	1010	1420	404	620	1990	820	1110
		1250	490	515	1790	710	1060	1440	410	615	1950	810	1060
		1230	406	525	1780	750	993	1480	415	625	1980	850	1183
	Normalization	0.989189	0.332432	0.421622	1.39459	0.583784	0.818919	0.981567	0.279263	0.428571	1.37558	0.56682	0.767281
		1.01351	0.397297	0.417568	1.45135	0.575676	0.859459	0.995392	0.28341	0.425115	1.34793	0.559908	0.732719
		0.997297	0.329189	0.425676	1.44324	0.608108	0.805135	1.02304	0.286866	0.432028	1.36866	0.587558	0.817742
	Mean	1	0.352973	0.421622	1.42973	0.589189	0.827838	1	0.28318	0.428571	1.36406	0.571429	0.772581
	SD	0.0123853	0.0384202	0.00405405	0.0306968	0.0168784	0.028239	0.0211179	0.00380708	0.00345622	0.0143894	0.0143894	0.0427585
		sphere
		LOVO						HCT116
		GFP Scr	GFP si1-WDR5	GFP si2-WDR5	OE-TOX3 Scr	OE-TOX3 si1-WDR5	OE-TOX3 si2-WDR5	GFP Scr	GFP si1-WDR5	GFP si2-WDR5	OE-TOX3 Scr	OE-TOX3 si1-WDR5	OE-TOX3 si2-WDR5
		420	110	220	920	320	410	520	104	220	890	320	490
		450	90	215	990	310	460	540	110	215	850	310	460
		430	106	225	980	350	483	580	115	225	880	350	483
	Normalization	0.969231	0.253846	0.507692	2.12308	0.738462	0.946154	0.95122	0.190244	0.402439	1.62805	0.585366	0.896341
		1.03846	0.207692	0.496154	2.28462	0.715385	1.06154	0.987805	0.20122	0.393293	1.55488	0.567073	0.841463
		0.992308	0.244615	0.519231	2.26154	0.807692	1.11462	1.06098	0.210366	0.411585	1.60976	0.640244	0.883537
	Mean	1	0.235385	0.507692	2.22308	0.753846	1.04077	1	0.20061	0.402439	1.59756	0.597561	0.87378
	SD	0.0352506	0.0244223	0.0115385	0.0873678	0.0480384	0.0861298	0.0558851	0.0100748	0.00914634	0.0380793	0.0380793	0.0287104
S Fig. 8 B
		LOVO						HCT116
		GFP Scr	GFP si1-WDR5	GFP si2-WDR5	OE-TOX3 Scr	OE-TOX3 si1-WDR5	OE-TOX3 si2-WDR5	GFP Scr	GFP si1-WDR5	GFP si2-WDR5	OE-TOX3 Scr	OE-TOX3 si1-WDR5	OE-TOX3 si2-WDR5
	25	8	2	6	12	8	10	10	2	5	15	7	8
	50	20	9	10	30	20	24	18	9	16	36	18	30
	100	60	18	22	87	45	40	40	19	22	90	40	43
	%	0.32	0.08	0.24	0.48	0.32	0.4	0.4	0.08	0.2	0.6	0.28	0.32
		0.4	0.18	0.2	0.6	0.4	0.48	0.36	0.18	0.32	0.72	0.36	0.6
		0.6	0.18	0.22	0.87	0.45	0.4	0.4	0.19	0.22	0.9	0.4	0.43
	Mean	0.44	0.146667	0.22	0.65	0.39	0.426667	0.386667	0.15	0.246667	0.74	0.346667	0.45
	SD	0.144222	0.057735	0.02	0.19975	0.0655744	0.046188	0.023094	0.0608276	0.064291	0.150997	0.061101	0.141067
S Fig. 8 C
		clone
		LOVO				HCT116
		Scr GFP	Scr OE-WDR5	Sh-TOX3 GFP	Sh-TOX3 OE-WDR5	Scr GFP	Scr OE-WDR5	Sh-TOX3 GFP	Sh-TOX3 OE-WDR5
		1422	1932	700	1130	763	1467	530	890
		1450	1952	763	1130	772	1395	554	847
		1453	1917	834	1103	804	1404	544	838
	Normalization	0.986358	1.34012	0.485549	0.783815	0.978623	1.88157	0.679778	1.14151
		1.00578	1.35399	0.529249	0.783815	0.990167	1.78923	0.71056	1.08636
		1.00786	1.32971	0.578497	0.765087	1.03121	1.80077	0.697734	1.07482
	Mean	1	1.34127	0.531098	0.777572	1	1.82386	0.696024	1.1009
	SD	0.0118597	0.0121799	0.0465016	0.0108128	0.027638	0.0503165	0.0154623	0.0356446
		sphere
		LOVO				HCT116
		Scr GFP	Scr OE-WDR5	Sh-TOX3 GFP	Sh-TOX3 OE-WDR5	Scr GFP	Scr OE-WDR5	Sh-TOX3 GFP	Sh-TOX3 OE-WDR5
		540	852	390	610	450	990	350	530
		510	852	310	610	490	988	363	550
		519	897	350	600	470	901	342	555
	Normalization	1.0325	1.62906	0.745698	1.16635	0.957447	2.10638	0.744681	1.12766
		0.975143	1.62906	0.592734	1.16635	1.04255	2.10213	0.77234	1.17021
		0.992352	1.71511	0.669216	1.14723	1	1.91702	0.72766	1.18085
	Mean	1	1.65774	0.669216	1.15997	1	2.04184	0.748227	1.15957
	SD	0.0294356	0.0496764	0.0764818	0.0110392	0.0425532	0.108121	0.0225505	0.0281463
S Fig. 8 C
		LOVO				HCT116
		Scr GFP	Scr OE-WDR5	Sh-TOX3 GFP	Sh-TOX3 OE-WDR5	Scr GFP	Scr OE-WDR5	Sh-TOX3 GFP	Sh-TOX3 OE-WDR5
	25	6	15	4	7	7	15	3	10
	50	10	33	9	15	13	34	8	17
	100	30	70	20	35	32	78	10	35
	%	0.24	0.6	0.16	0.28	0.28	0.6	0.12	0.4
		0.2	0.66	0.18	0.3	0.26	0.68	0.16	0.34
		0.3	0.7	0.2	0.35	0.32	0.78	0.1	0.35
	Mean	0.246667	0.653333	0.18	0.31	0.286667	0.686667	0.126667	0.363333
	SD	0.0503322	0.0503322	0.02	0.0360555	0.0305505	0.090185	0.0305505	0.0321455
S Fig. 8 E
		clone
		LOVO				HCT116
		GFP DMSO	GFP OICR-9429	OE-TOX3 DMSO	OE-TOX3 OICR-9429	GFP DMSO	GFP OICR-9429	OE-TOX3 DMSO	OE-TOX3 OICR-9429
		1422	832	1700	1030	1663	467	2230	790
		1450	852	1763	1030	1772	395	2254	847
		1453	817	1834	1003	1804	404	2244	838
	Normalization	0.986358	0.57711	1.17919	0.714451	0.952281	0.267417	1.27696	0.452376
		1.00578	0.590983	1.22289	0.714451	1.0147	0.226188	1.2907	0.485016
		1.00786	0.566705	1.27214	0.695723	1.03302	0.231342	1.28498	0.479863
	Mean	1	0.578266	1.22474	0.708208	1	0.241649	1.28421	0.472418
	SD	0.0118597	0.0121799	0.0465016	0.0108128	0.0423293	0.0224643	0.00690328	0.0175471
		sphere
		LOVO				HCT116
		GFP DMSO	GFP OICR-9429	OE-TOX3 DMSO	OE-TOX3 OICR-9429	GFP DMSO	GFP OICR-9429	OE-TOX3 DMSO	OE-TOX3 OICR-9429
		240	152	590	380	450	190	950	530
		210	152	610	410	490	188	963	550
		219	197	600	390	470	161	942	555
	Normalization	1.07623	0.681614	2.64574	1.70404	0.957447	0.404255	2.02128	1.12766
		0.941704	0.681614	2.73543	1.83857	1.04255	0.4	2.04894	1.17021
		0.982063	0.883408	2.69058	1.74888	1	0.342553	2.00426	1.18085
	Mean	1	0.748879	2.69058	1.76383	1	0.38227	2.02482	1.15957
	SD	0.069035	0.116506	0.044843	0.0684989	0.0425532	0.0344611	0.0225505	0.0281463
S Fig. 8 F
		LOVO					HCT116
			GFP DMSO	GFP OICR-9429	OE-TOX3 DMSO	OE-TOX3 OICR-9429	GFP DMSO	GFP OICR-9429	OE-TOX3 DMSO	OE-TOX3 OICR-9429
		25	5	3	10	7	7	4	17	8
		50	13	6	26	15	13	5	33	18
		100	30	10	60	32	28	11	72	30
		%	0.2	0.12	0.4	0.28	0.28	0.16	0.68	0.32
			0.26	0.12	0.52	0.3	0.26	0.1	0.66	0.36
			0.3	0.1	0.6	0.32	0.28	0.11	0.72	0.3
		Mean	0.253333	0.113333	0.506667	0.3	0.273333	0.123333	0.686667	0.326667
		SD	0.0503322	0.011547	0.100664	0.02	0.011547	0.0321455	0.0305505	0.0305505
S Fig. 8 G
		OXA GFP+DMSO	OXA OE-TOX3+DMSO	OXA GFP+OICR-9429	OXA OE-TOX3+OICR9429
	Day 15	14.4962	13.635	31.76	16.9013
		24.2486	19.5096	34.0094	32.08
		15.8371	31.76	22.2918	24.2384
		31.7582	15.6237	22.0669	18.7853
		20.7615	13.6355	16.64	34.1473
	Mean	21.4203	18.8328	25.3536	25.2305
	SD	6.97177	7.61411	7.28129	7.71892
	Day 17	36.6647	18.0296	68.4063	38.4314
		51.7761	18	74.9008	63.117
		35.0546	21.9346	100.559	40.4398
		59.5201	19.6181	76.8577	33.3455
		38.5922	22.2976	123.195	59.648
	Mean	44.3215	19.976	88.7837	46.9964
	SD	10.7691	2.06441	22.765	13.4409
	Day 19	71.1588	33.344	116.937	78.125
		83.2896	32.7501	142.905	85.2616
		55.7142	28.4339	180.859	76.9921
		62.993	33.2054	117.419	43.2277
		108.886	48.866	172.714	75.7762
	Mean	76.4082	35.3199	146.167	71.8765
	SD	20.8441	7.84048	29.9991	16.4342
	Day 21	186.565	48.8022	186.734	128.718
		203.538	49.1604	210.303	118.73
		186.773	32.6312	268.885	85.2616
		136.263	51.6527	234.705	127.503
		139.312	65.9691	155.566	178.657
	Mean	170.49	49.6431	211.239	127.774
	SD	30.6564	11.8419	43.516	33.463
	Day 23	234.705	85.3128	490.981	300.836
		208.569	76.1131	404.113	206.882
		124.253	70.9078	330.794	250.876
		120.79	64.2453	270.377	183.047
		258.542	75.3492	270.174	119.264
	Mean	189.372	74.3856	353.288	212.181
	SD	63.5454	7.71746	94.645	68.6796
		OXA GFP+DMSO	OXA OE-TOX3+DMSO	OXA GFP+OICR-9429	OXA OE-TOX3+OICR9429
		1289.99	341.743	1973.12	1139.13
		987.441	267.92	2076.68	1076.72
		1154.6	143.485	1436.62	908.813
		1239.35	278.664	1499.43	606.871
		1538.1	262.126	1136.04	945.355
	Mean	1310.68	228.092	1357.36	820.346
	SD	201.457	73.7365	194.23	185.776
S Fig. 8 H
		GFP+DMSO	OE-TOX3+DMSO	GFP+OICR-9429	OE-TOX3+OICR9429
	25	10	15	3	8
	50	23	41	7	17
	100	38	89	10	35
	%	0.0238095	0.0357143	0.00714286	0.0190476
		0.209091	0.372727	0.0636364	0.154545
		0.172727	0.404545	0.0454545	0.159091
	Mean	0.135209	0.270996	0.0387446	0.110895
	SD	0.0981733	0.20438	0.0288383	0.0795743

## Sheet: S Fig.9
S Fig. 9 A-B
		ABCG2_orthotopic	ABCG2_metastasis	TOX3_orthotopic	TOX3_metastasis	WDR5_orthotopic	WDR5_metastasis	WDR5_orthotopic	WDR5_metastasis	TOX3_orthotopic	TOX3_metastasis	ABCG2_orthotopic	ABCG2_metastasis	Disease-free survival time	Recurrent state
		104.145	149.854	100.375	142.943	152.336	204.465	1	1	0	1	0	1	3331	1
		100.831	157.811	103.358	160.571	97.8963	162.41	0	1	0	1	0	1	1280	1
		82.8849	149.624	99.0532	130.719	107.735	148.423	0	1	0	1	0	1	739	1
		156.977	85.2341	153.629	188.701	87.1365	178.301	0	1	1	1	1	0	2152	1
		69.421	162.349	110.214	150.82	159.464	162.126	1	1	0	1	0	1	2608	1
		157.401	141.197	122.937	143.997	98.5038	157.331	0	1	1	1	1	1	77	1
		149.616	150.548	160.817	174.904	176.081	186.056	1	1	1	1	1	1	947	1
		146.005	162.566	126.588	192.415	95.3868	159.138	0	1	1	1	1	1	1457	1
		149.858	156.641	171.904	185.374	96.7774	159.086	0	1	1	1	1	1	282	1
		90.9416	151.946	140.281	177.245	92.0646	188.643	0	1	1	1	0	1	522	1
		100.786	159.05	146.148	146.223	86.942	175.946	0	1	1	1	0	1	1059	1
		83.6056	174.378	94.3611	121.178	90.7069	169.668	0	1	0	1	0	1	2127	1
		155.952	192.523	119.429	180.598	155.514	176.823	1	1	1	1	1	1	154	1
		111.974	168.537	112.756	134.381	79.2022	177.449	0	1	1	1	0	1	867	1
		113.259	154.177	96.2811	128.997	95.5552	156.611	0	1	0	1	0	1	2224	1
		109.259	193.136	125.109	149.052	91.0219	205.474	0	1	0	1	0	1	1215	1
		97.4138	177.729	150.919	161.965	90.8076	173.986	0	1	1	1	0	1	2203	1
		92.0794	157.189	98.5627	108.248	86.261	161.279	0	1	0	0	0	1	720	1
		104.953	146.767	106.434	135.639	84.779	183.961	0	1	0	1	0	1	342	1
		86.9045	143.936	98.8299	150.225	81.0446	188.955	0	1	0	1	0	1	1338	1
		157.058	152.207	140.255	207.125	150.69	153.403	1	1	1	1	1	1	107	1
		113.441	139.872	131.488	150.371	132.91	171.479	1	1	0	1	0	1	1041	1
		121.272	123.539	126.952	119.002	73.9703	82.2628	0	0	0	1	0	1	264	1
		139.467	148.432	78.2061	144.937	86.503	158.553	0	1	0	1	1	1	1109	1
		65.9042	146.67	101.254	152.747	160.146	163.428	1	1	0	1	0	1	701	1
		103.945	152.241	54.0694	153.211	153.107	154.969	1	1	0	1	0	1	1052	1
		107.529	162.058	183.335	135.905	151.048	164.301	1	1	1	1	0	1	760	1
		135.34	162.07	133.677	102.109	183.981	89.1868	1	0	1	0	1	1	196	1
		84.363	130.682	154.612	150.586	154.721	166.577	1	1	1	1	0	1	1457	1
		148.42	162.814	124.077	146.729	81.8884	154.541	0	1	0	1	1	1	1322	1
		51.9832	140.87	149.803	158.89	103.642	136.814	0	0	1	1	0	1	2530	1
		97.6604	145.931	132.274	166.896	152.635	160.623	1	1	1	1	0	1	1736	1
		67.1946	152.586	101.725	147.578	72.819	163.655	0	1	0	1	0	1	1306	1
		66.1443	163.008	69.374	177.125	53.0385	188.674	0	1	0	1	0	1	624	1
		62.5573	146.123	55.8466	133.742	52.7267	196.069	0	1	0	1	0	1	1511	1
		168.2	203.698	147.823	144.017	154.688	154.791	1	1	1	1	1	1	580	1
		52.9381	147.382	77.2884	129.856	91.0381	154.793	0	1	0	1	0	1	1841	1
		56.9998	163.242	58.4752	134.941	86.5484	153.664	0	1	0	1	0	1	2141	1
		153.94	186.943	87.3259	143.887	169.633	154.061	1	1	0	1	1	1	1874	1
		143.207	142.169	92.7297	186.06	97.6398	183.271	0	1	0	1	1	1	1242	1
		145.649	142.516	160.839	161.436	160.342	192.732	1	1	1	1	1	1	1133	1
		154.828	167.817	141.915	155.183	93.1864	154.517	0	1	1	1	1	1	1309	1
		187.219	173.412	150.487	154.18	150.986	161.267	1	1	1	1	1	1	799	1
		96.6958	162.974	125.144	140.689	99.6728	159.273	0	1	0	1	0	1	1378	1
		62.5304	139.831	145.809	154.107	175.579	168.441	1	1	1	1	0	1	329	1
		100.061	163.31	165.832	173.091	158.058	158.521	1	1	1	1	0	1	176	1
		97.3354	152.738	151.047	187.226	152.845	160.477	1	1	1	1	0	1	147	1
		54.0166	152.183	160.749	188.377	160.619	175.165	1	1	1	1	0	1	103	1
		120.202	159.045	105.048	103.926	154.722	151.451	1	1	0	0	0	1	475	1
		111.214	94.5782	105.279	146.489	169.614	164.242	1	1	0	1	1	0	188	1
